# Supplementary material for: PRMT5 is essential for B cell development and germinal center dynamics
Source: Nat Commun. 2019 Jan 3;10:22. doi: 10.1038/s41467-018-07884-6 (PMC6318318; doi:10.1038/s41467-018-07884-6)
Supplement: Supplementary file 4 — Supplementary Data 1 [file 41467_2018_7884_MOESM4_ESM.xlsx]

## Sheet: All genes
Supplementary Data 1 - Gene expression changes in Cg1-cre Prmt5F/F iGBs versus Cg1-cre controls
Ensembl gene ID	GENESYMBOL	baseMean	log2FoldChange	lfcSE	stat	pvalue	padj
ENSMUSG00000023110	Prmt5	6655.89	-2.87325	0.162715	-17.6582	8.79774e-70	1.42963e-65
ENSMUSG00000032135	Mcam	392.809	2.35606	0.140786	16.7351	7.27268e-63	5.90905e-59
ENSMUSG00000000308	Ckmt1	185.216	2.55855	0.179346	14.266	3.56694e-46	1.93209e-42
ENSMUSG00000006356	Crip2	213.881	2.1149	0.150499	14.0526	7.42828e-45	3.01774e-41
ENSMUSG00000078794	Dact3	3661.9	1.15658	0.0825594	14.0091	1.37183e-44	4.45845e-41
ENSMUSG00000019851	Perp	245.397	2.31744	0.167305	13.8516	1.24453e-43	3.37059e-40
ENSMUSG00000003660	Snrnp200	26709.5	0.927125	0.0723803	12.8091	1.45849e-37	3.38579e-34
ENSMUSG00000074643	Cpne1	5383.33	0.860764	0.0677718	12.7009	5.8449e-37	1.18725e-33
ENSMUSG00000030243	Recql	2086.2	-1.11448	0.0933123	-11.9435	7.01668e-33	1.23734e-29
ENSMUSG00000070284	Gmppb	1344.14	-1.181	0.0989385	-11.9367	7.61438e-33	1.23734e-29
ENSMUSG00000006800	Sulf2	534.864	1.90691	0.160022	11.9165	9.70487e-33	1.43367e-29
ENSMUSG00000041801	Phlda3	1946.41	1.20871	0.10246	11.7969	4.05109e-32	5.48586e-29
ENSMUSG00000097769	Snhg4	900.692	1.29488	0.110048	11.7665	5.81068e-32	7.26335e-29
ENSMUSG00000060550	H2-Q7	1224.12	-1.32392	0.112656	-11.7518	6.91275e-32	8.02373e-29
ENSMUSG00000027171	Prrg4	1912.94	1.16737	0.099564	11.7248	9.50751e-32	1.02998e-28
ENSMUSG00000024352	Spata24	387.917	-1.61599	0.13884	-11.6392	2.60432e-31	2.64501e-28
ENSMUSG00000063354	Slc39a4	314.075	-1.49372	0.13039	-11.4558	2.19966e-30	2.10262e-27
ENSMUSG00000051451	Crebzf	4368.7	1.13795	0.101063	11.2597	2.0745e-29	1.87281e-26
ENSMUSG00000073409	H2-Q6	3047.94	-1.02476	0.0918812	-11.1531	6.91846e-29	5.9171e-26
ENSMUSG00000039238	Zfp750	125.481	2.46046	0.221825	11.0919	1.37361e-28	1.11606e-25
ENSMUSG00000030246	Ldhb	96.6719	2.64412	0.245339	10.7774	4.40099e-27	3.40553e-24
ENSMUSG00000028180	Zranb2	4252.48	-0.983714	0.0930251	-10.5747	3.90344e-26	2.88322e-23
ENSMUSG00000037855	Zfp365	660.413	1.20235	0.11441	10.5091	7.84242e-26	5.54084e-23
ENSMUSG00000015748	Prpf3	2625.29	0.865186	0.0829561	10.4294	1.81943e-25	1.23191e-22
ENSMUSG00000068744	Psrc1	3770.47	1.19894	0.1153	10.3984	2.52075e-25	1.63849e-22
ENSMUSG00000026817	Ak1	485.953	1.42561	0.137573	10.3626	3.66997e-25	2.29373e-22
ENSMUSG00000044162	Tnip3	445.624	1.18131	0.115049	10.2678	9.84046e-25	5.9225e-22
ENSMUSG00000026249	Serpine2	1103.53	1.4263	0.140518	10.1503	3.30428e-24	1.91766e-21
ENSMUSG00000025731	0610011F06Rik	598.624	-1.22968	0.125003	-9.83721	7.78377e-23	4.3616e-20
ENSMUSG00000055065	Ddx17	10444.9	-0.857901	0.0872508	-9.83259	8.14959e-23	4.41436e-20
ENSMUSG00000026048	Ercc5	2003.18	1.23725	0.127712	9.68783	3.39668e-22	1.77411e-19
ENSMUSG00000025140	Pycr1	237.597	-1.75456	0.181163	-9.68495	3.49363e-22	1.77411e-19
ENSMUSG00000025203	Scd2	38404.2	-0.754467	0.0783848	-9.62517	6.2603e-22	3.08272e-19
ENSMUSG00000021185	9030617O03Rik	2564.53	1.08808	0.113783	9.56275	1.14673e-21	5.48071e-19
ENSMUSG00000022838	Eaf2	1138.97	-1.41668	0.148465	-9.54215	1.399e-21	6.49537e-19
ENSMUSG00000022210	Dhrs4	597.78	-1.2114	0.127525	-9.49934	2.11234e-21	9.53488e-19
ENSMUSG00000034457	Eda2r	428.106	1.33158	0.1407	9.464	2.96382e-21	1.30168e-18
ENSMUSG00000054146	Krt15	37.1315	3.25358	0.345405	9.41961	4.5277e-21	1.93619e-18
ENSMUSG00000036661	Dennd3	814.683	-0.939289	0.100123	-9.38132	6.51521e-21	2.71467e-18
ENSMUSG00000029312	Klhl8	607.217	1.10043	0.117904	9.33332	1.02603e-20	4.16823e-18
ENSMUSG00000030556	Lrrc28	1300.59	1.04098	0.111615	9.32648	1.09448e-20	4.33787e-18
ENSMUSG00000073422	H2-Ke6	652.156	-1.33625	0.143379	-9.3197	1.16669e-20	4.40902e-18
ENSMUSG00000026814	Eng	257.157	1.62852	0.174696	9.32205	1.14116e-20	4.40902e-18
ENSMUSG00000048458	Fam212b	944.825	1.36057	0.146278	9.30124	1.38812e-20	5.12656e-18
ENSMUSG00000018861	Fdxr	561.265	-1.06768	0.11533	-9.25755	2.09175e-20	7.55356e-18
ENSMUSG00000029575	Mmab	930.823	-1.04907	0.114779	-9.13988	6.25232e-20	2.2087e-17
ENSMUSG00000031700	Gpt2	593.826	-1.46496	0.160889	-9.10537	8.59762e-20	2.97258e-17
ENSMUSG00000032128	Robo3	212.039	1.96411	0.215931	9.09603	9.36919e-20	3.17186e-17
ENSMUSG00000085156	Gm11974	5792.3	1.03539	0.115168	8.99026	2.46647e-19	8.17961e-17
ENSMUSG00000003134	Tbc1d8	99.0092	2.07659	0.231317	8.97728	2.77554e-19	9.0205e-17
ENSMUSG00000020781	Tsen54	2556.21	0.81934	0.0913542	8.96883	2.99678e-19	9.54855e-17
ENSMUSG00000019139	Isyna1	3655.39	-0.918306	0.102824	-8.93082	4.22875e-19	1.30267e-16
ENSMUSG00000025856	Pdgfa	106.012	1.78957	0.200393	8.9303	4.2487e-19	1.30267e-16
ENSMUSG00000030268	Bcat1	1865.42	-1.23526	0.138727	-8.90421	5.3768e-19	1.61802e-16
ENSMUSG00000024799	Tm7sf2	550.46	-1.1392	0.128222	-8.8846	6.41521e-19	1.8954e-16
ENSMUSG00000034792	Gna15	1602.5	0.823988	0.0930375	8.85651	8.25573e-19	2.39563e-16
ENSMUSG00000026082	Rev1	4259.66	0.825708	0.0936352	8.81835	1.1616e-18	3.31159e-16
ENSMUSG00000038587	Akap12	1792.58	1.05703	0.119948	8.81244	1.22449e-18	3.4224e-16
ENSMUSG00000010048	Ifrd2	1538.29	-0.876892	0.0995247	-8.8108	1.24259e-18	3.4224e-16
ENSMUSG00000072825	Cep170b	1622	0.949385	0.107913	8.79772	1.39623e-18	3.78146e-16
ENSMUSG00000024334	H2-Oa	2325.27	-0.811996	0.0927439	-8.75524	2.03666e-18	5.42552e-16
ENSMUSG00000023067	Cdkn1a	1067.42	1.34438	0.153777	8.74237	2.28276e-18	5.98304e-16
ENSMUSG00000039982	Dtx4	875.106	1.14478	0.131204	8.72523	2.65645e-18	6.85195e-16
ENSMUSG00000078776	9530053A07Rik	91.7588	2.10723	0.242001	8.70752	3.10589e-18	7.88604e-16
ENSMUSG00000029763	Exoc4	8127	0.615921	0.0708663	8.69131	3.58299e-18	8.95746e-16
ENSMUSG00000001555	Fkbp10	97.8439	1.78903	0.206211	8.67573	4.10915e-18	1.01172e-15
ENSMUSG00000001288	Rarg	102.88	1.65779	0.191559	8.65419	4.96422e-18	1.20401e-15
ENSMUSG00000009628	Tex15	376.653	1.50147	0.174009	8.62865	6.20791e-18	1.48351e-15
ENSMUSG00000027955	Fam198b	168.378	1.47176	0.1709	8.61181	7.19165e-18	1.69368e-15
ENSMUSG00000073411	H2-D1	22418.9	-0.792441	0.0922613	-8.5891	8.76568e-18	2.03489e-15
ENSMUSG00000061232	H2-K1	35460.4	-0.683769	0.0796805	-8.58138	9.37417e-18	2.1455e-15
ENSMUSG00000028737	Aldh4a1	1490.47	0.81505	0.0952728	8.5549	1.17967e-17	2.66246e-15
ENSMUSG00000000125	Wnt3	63.7792	2.39591	0.281446	8.51286	1.69691e-17	3.77736e-15
ENSMUSG00000027313	Chac1	252.945	-1.20526	0.141617	-8.51069	1.72899e-17	3.79678e-15
ENSMUSG00000046688	Tifa	1764.79	1.14731	0.135712	8.45394	2.81625e-17	6.10187e-15
ENSMUSG00000022659	Gcsam	295.888	-1.47011	0.175242	-8.38906	4.90059e-17	1.04782e-14
ENSMUSG00000001029	Icam2	649.867	-0.939883	0.11223	-8.37462	5.54011e-17	1.16918e-14
ENSMUSG00000001663	Gstt1	174.34	1.56834	0.187672	8.35685	6.44144e-17	1.34197e-14
ENSMUSG00000006411	Pvrl4	91.6228	1.62859	0.195506	8.33016	8.07332e-17	1.66065e-14
ENSMUSG00000042099	Kank3	282.447	1.42509	0.171193	8.32445	8.47199e-17	1.72087e-14
ENSMUSG00000067341	H2-Eb2	1991.76	-0.978369	0.117788	-8.30621	9.88069e-17	1.98224e-14
ENSMUSG00000045659	Plekha7	72.1954	1.89456	0.228952	8.27491	1.28557e-16	2.54763e-14
ENSMUSG00000046818	Ddit4l	63.5174	1.93782	0.234574	8.26099	1.44466e-16	2.8284e-14
ENSMUSG00000031995	St14	2378.33	0.859739	0.104128	8.25656	1.49931e-16	2.88364e-14
ENSMUSG00000022878	Adipoq	1559.77	1.61696	0.195856	8.25584	1.50837e-16	2.88364e-14
ENSMUSG00000093315	Mir5114	1635.64	-0.793178	0.0963837	-8.22939	1.88172e-16	3.55558e-14
ENSMUSG00000027405	Nop56	9785.55	-0.550607	0.067307	-8.18054	2.82583e-16	5.27813e-14
ENSMUSG00000059791	Nrm	577.215	-0.876958	0.107597	-8.15043	3.62642e-16	6.69651e-14
ENSMUSG00000079499	6530402F18Rik	315.51	-0.961417	0.117986	-8.14857	3.68255e-16	6.72375e-14
ENSMUSG00000006315	Tmem147	1192.11	-1.04993	0.129856	-8.08538	6.19729e-16	1.11895e-13
ENSMUSG00000022560	Slc52a2	387.537	-1.13897	0.140912	-8.08288	6.32574e-16	1.1296e-13
ENSMUSG00000038776	Ephx1	979.194	1.03841	0.128821	8.06091	7.57295e-16	1.33761e-13
ENSMUSG00000010554	Mettl16	4792.17	0.628668	0.0780311	8.05664	7.84213e-16	1.37026e-13
ENSMUSG00000024925	Rnaseh2c	999.609	-1.22609	0.153042	-8.01142	1.13387e-15	1.96015e-13
ENSMUSG00000042078	Svop	55.6478	2.2952	0.287833	7.97407	1.53537e-15	2.62629e-13
ENSMUSG00000007379	Dennd2c	310.476	1.02372	0.128497	7.96684	1.62779e-15	2.75538e-13
ENSMUSG00000020359	Phykpl	522.503	-0.968161	0.121772	-7.95062	1.85587e-15	3.10907e-13
ENSMUSG00000098950	RP23-220D12.12	7700.72	0.537937	0.0677467	7.94042	2.01506e-15	3.3413e-13
ENSMUSG00000034201	Gas2l1	162.181	1.23874	0.156341	7.92334	2.3122e-15	3.79527e-13
ENSMUSG00000055413	H2-Q5	774.786	-0.911939	0.115351	-7.9058	2.66227e-15	4.32619e-13
ENSMUSG00000007589	Tinf2	916.028	-0.725302	0.0918496	-7.89663	2.86541e-15	4.61019e-13
ENSMUSG00000031505	Carkd	814.849	-0.880818	0.111668	-7.88782	3.07499e-15	4.89888e-13
ENSMUSG00000091337	Eid1	5435.84	0.798062	0.101298	7.87835	3.31722e-15	5.23347e-13
ENSMUSG00000022657	Cd96	995.316	-0.931534	0.118456	-7.86394	3.72246e-15	5.81635e-13
ENSMUSG00000032067	Pts	1229.61	-0.904421	0.115674	-7.8187	5.33729e-15	8.26009e-13
ENSMUSG00000049580	Tsku	196.933	1.33447	0.170793	7.81338	5.56757e-15	8.53519e-13
ENSMUSG00000034793	G6pc3	574.04	-1.01832	0.130597	-7.79743	6.31799e-15	9.59507e-13
ENSMUSG00000020326	Ccng1	35736.4	0.59307	0.0762378	7.77922	7.29758e-15	1.09802e-12
ENSMUSG00000018574	Acadvl	2138.94	-0.685614	0.0881557	-7.7773	7.40868e-15	1.1045e-12
ENSMUSG00000021222	Dcaf4	1066.81	0.668407	0.0861715	7.7567	8.71653e-15	1.27607e-12
ENSMUSG00000020176	Grb10	167.014	1.58024	0.203719	7.75695	8.69949e-15	1.27607e-12
ENSMUSG00000027331	Knstrn	1902.8	-0.729893	0.0941867	-7.74942	9.23109e-15	1.32944e-12
ENSMUSG00000026831	1700007K13Rik	66.7898	1.99911	0.257975	7.74924	9.24471e-15	1.32944e-12
ENSMUSG00000077563	Snora68	497.174	1.24056	0.160546	7.7271	1.10024e-14	1.56832e-12
ENSMUSG00000076613	Ighg2b	200.222	1.4591	0.188953	7.72205	1.14472e-14	1.61754e-12
ENSMUSG00000030816	Rnf40	7728.25	0.532773	0.069056	7.71508	1.20903e-14	1.69369e-12
ENSMUSG00000062762	Ei24	4244.76	0.585773	0.0760425	7.70323	1.32666e-14	1.84258e-12
ENSMUSG00000003873	Bax	6071.54	0.672686	0.0876618	7.67365	1.67163e-14	2.30204e-12
ENSMUSG00000030498	Gas2	230.055	-1.31741	0.171949	-7.66162	1.836e-14	2.50715e-12
ENSMUSG00000002980	Bcam	204.29	-1.14155	0.149167	-7.65283	1.96601e-14	2.6623e-12
ENSMUSG00000022769	Sdf2l1	3514.46	-0.883928	0.115601	-7.6464	2.06688e-14	2.77577e-12
ENSMUSG00000086784	Isoc2a	754.366	-0.870986	0.11417	-7.62887	2.36812e-14	3.15426e-12
ENSMUSG00000037318	Traf3ip3	5261.06	-0.936282	0.122987	-7.61283	2.68155e-14	3.5427e-12
ENSMUSG00000028706	Nsun4	628.992	-0.900688	0.118404	-7.60688	2.80793e-14	3.67975e-12
ENSMUSG00000045672	Col27a1	119.306	1.39885	0.183928	7.60542	2.83971e-14	3.69162e-12
ENSMUSG00000054612	Mgmt	639.54	0.938924	0.123524	7.60116	2.93491e-14	3.7851e-12
ENSMUSG00000020937	Plcd3	436.196	0.858817	0.113076	7.59503	3.07722e-14	3.93739e-12
ENSMUSG00000032777	Gtf3c1	8921.29	0.576557	0.07595	7.59126	3.16801e-14	4.02189e-12
ENSMUSG00000039168	Dap	1056.37	-0.706865	0.0932327	-7.58173	3.4098e-14	4.29529e-12
ENSMUSG00000040247	Tbc1d10c	2390	-0.984083	0.129835	-7.57952	3.46849e-14	4.33561e-12
ENSMUSG00000015363	Trabd	3191.06	-0.711552	0.0942884	-7.54655	4.46933e-14	5.54402e-12
ENSMUSG00000055632	Hmcn2	288.681	1.37668	0.183184	7.51524	5.6805e-14	6.99304e-12
ENSMUSG00000060032	H2afj	2767.72	0.769618	0.102459	7.5115	5.84544e-14	7.14199e-12
ENSMUSG00000026955	Sapcd2	1062.79	-0.740799	0.0986988	-7.50565	6.11251e-14	7.41256e-12
ENSMUSG00000032590	Apeh	1869.05	-0.689798	0.0919204	-7.5043	6.17583e-14	7.43387e-12
ENSMUSG00000002332	Dhrs1	714.347	-0.794919	0.106075	-7.49391	6.68516e-14	7.98778e-12
ENSMUSG00000021701	Plk2	2109.22	0.999684	0.133601	7.48259	7.28744e-14	8.64386e-12
ENSMUSG00000040557	Wbscr27	197.81	-1.07643	0.144189	-7.46546	8.3011e-14	9.77485e-12
ENSMUSG00000034361	Cpne2	460.804	0.940131	0.126349	7.44075	1.00119e-13	1.17045e-11
ENSMUSG00000002963	Pnkp	1418.45	-0.675247	0.0909549	-7.42398	1.13655e-13	1.31921e-11
ENSMUSG00000035133	Arhgap5	4453.6	0.760587	0.102493	7.42089	1.16337e-13	1.34076e-11
ENSMUSG00000011263	Exoc3l2	29.3397	2.55785	0.345594	7.40132	1.34835e-13	1.543e-11
ENSMUSG00000003379	Cd79a	10820.1	-0.731469	0.0990604	-7.38407	1.53527e-13	1.74462e-11
ENSMUSG00000004891	Nes	411.157	-1.52132	0.206218	-7.37724	1.6161e-13	1.82373e-11
ENSMUSG00000041891	Lman1	6981.8	-0.616286	0.0836846	-7.36439	1.77961e-13	1.98206e-11
ENSMUSG00000056536	Pign	1990.59	-0.686504	0.0932205	-7.3643	1.7808e-13	1.98206e-11
ENSMUSG00000019838	Slc16a10	148.713	-1.29194	0.175788	-7.34939	1.99109e-13	2.20103e-11
ENSMUSG00000060012	Kif13b	3169.28	1.05412	0.143805	7.33023	2.29761e-13	2.52271e-11
ENSMUSG00000032126	Hmbs	2274.66	-0.622607	0.0849562	-7.32857	2.32621e-13	2.53697e-11
ENSMUSG00000090697	Nsun4	405.14	-0.945968	0.129343	-7.31366	2.59956e-13	2.81619e-11
ENSMUSG00000053560	Ier2	841.553	-0.981222	0.134311	-7.30558	2.76068e-13	2.97093e-11
ENSMUSG00000068329	Htra2	2915.31	-0.638602	0.0875355	-7.29535	2.97886e-13	3.18464e-11
ENSMUSG00000029027	Dffb	1414.92	0.619117	0.0849133	7.29116	3.07294e-13	3.26374e-11
ENSMUSG00000047084	Ngrn	836.699	-0.727497	0.0998201	-7.28809	3.1439e-13	3.31743e-11
ENSMUSG00000019850	Tnfaip3	8709.45	0.649722	0.0893626	7.27063	3.57809e-13	3.75123e-11
ENSMUSG00000032454	Rbp2	25.6125	2.78164	0.384131	7.24138	4.44158e-13	4.62664e-11
ENSMUSG00000001768	Rin2	85.053	1.62382	0.224467	7.23411	4.68581e-13	4.84996e-11
ENSMUSG00000063146	Clip2	1665.13	0.621543	0.0861069	7.21828	5.26501e-13	5.41496e-11
ENSMUSG00000057541	Pus7	2368.76	-0.623098	0.0863908	-7.21255	5.49142e-13	5.6123e-11
ENSMUSG00000028838	Extl1	349.68	-0.882715	0.122509	-7.2053	5.79155e-13	5.88204e-11
ENSMUSG00000094439	Gm21969	966.846	0.773009	0.107311	7.20342	5.87227e-13	5.92698e-11
ENSMUSG00000057411	Fam173a	553.938	-0.966436	0.134442	-7.1885	6.55054e-13	6.57076e-11
ENSMUSG00000037685	Atp8a1	1367.64	-0.706874	0.098397	-7.1839	6.77504e-13	6.75426e-11
ENSMUSG00000030365	Clec2i	1279.15	-1.10506	0.154757	-7.14063	9.29013e-13	9.09425e-11
ENSMUSG00000026880	Stom	376.913	1.04223	0.145931	7.14189	9.20555e-13	9.09425e-11
ENSMUSG00000034209	Rasl10a	66.3288	1.86844	0.261638	7.14133	9.24353e-13	9.09425e-11
ENSMUSG00000030733	Sh2b1	4328.28	0.718381	0.10076	7.12966	1.0062e-12	9.79086e-11
ENSMUSG00000091747	D17H6S56E-5	9905.47	-0.737176	0.103629	-7.11364	1.13024e-12	1.09324e-10
ENSMUSG00000039813	Tbc1d2	297.395	1.19103	0.167618	7.10562	1.19786e-12	1.15178e-10
ENSMUSG00000023039	Krt7	29.0597	2.78914	0.393415	7.08957	1.34526e-12	1.28591e-10
ENSMUSG00000002083	Bbc3	1228.18	0.921876	0.130235	7.07855	1.45669e-12	1.38428e-10
ENSMUSG00000056820	Tsnax	3078.39	-0.54954	0.0778037	-7.06317	1.62751e-12	1.53762e-10
ENSMUSG00000029404	Arl6ip4	1841.29	-0.817899	0.11593	-7.05511	1.72459e-12	1.61992e-10
ENSMUSG00000046805	Mpeg1	1804.72	1.23984	0.175805	7.05235	1.75919e-12	1.64292e-10
ENSMUSG00000026202	Tuba4a	3471.29	-0.69784	0.0990289	-7.04683	1.83034e-12	1.6996e-10
ENSMUSG00000022263	Trio	5086.75	0.894932	0.127314	7.02933	2.07531e-12	1.91612e-10
ENSMUSG00000006675	P4htm	224.644	0.968924	0.137955	7.02346	2.16446e-12	1.98714e-10
ENSMUSG00000047798	Cd300lf	1499.57	0.919605	0.131004	7.01966	2.22406e-12	2.01923e-10
ENSMUSG00000015790	Surf1	1008.59	-0.854526	0.121733	-7.01965	2.22426e-12	2.01923e-10
ENSMUSG00000028860	Sytl1	162	1.23101	0.175576	7.01125	2.3619e-12	2.13227e-10
ENSMUSG00000065124	Snora65	494.879	1.04082	0.148518	7.00804	2.41679e-12	2.16977e-10
ENSMUSG00000029286	Enam	66.4552	-1.82577	0.260998	-6.99532	2.64649e-12	2.36294e-10
ENSMUSG00000020142	Slc1a4	543.82	-1.08212	0.154777	-6.99151	2.71951e-12	2.41487e-10
ENSMUSG00000030772	Dkk3	71.9197	1.81076	0.259742	6.97139	3.13831e-12	2.77161e-10
ENSMUSG00000020253	Ppm1m	2320.45	-0.840758	0.120677	-6.96703	3.23693e-12	2.84325e-10
ENSMUSG00000029101	Rgs12	540.342	0.943301	0.135415	6.96601	3.26055e-12	2.8486e-10
ENSMUSG00000035095	Fam167a	1865.44	0.613614	0.0884285	6.9391	3.94614e-12	3.42913e-10
ENSMUSG00000028549	Itgb3bp	374.475	-0.88811	0.1281	-6.93294	4.12193e-12	3.56284e-10
ENSMUSG00000039470	Zdhhc2	592.296	-0.711288	0.102843	-6.91628	4.63662e-12	3.98651e-10
ENSMUSG00000046480	Scn4b	33.8972	2.2683	0.328076	6.91393	4.71424e-12	4.03192e-10
ENSMUSG00000020680	Taf15	1016.62	-0.860676	0.124929	-6.88931	5.60635e-12	4.7698e-10
ENSMUSG00000031349	Nsdhl	2535.4	-0.797991	0.115849	-6.88818	5.65099e-12	4.78274e-10
ENSMUSG00000039753	Fbxl5	3439.85	0.678332	0.0985181	6.88536	5.76434e-12	4.8534e-10
ENSMUSG00000079563	Pglyrp2	949.377	-0.823422	0.119633	-6.88288	5.86539e-12	4.91302e-10
ENSMUSG00000041920	Slc16a6	1536.86	-0.631783	0.0918137	-6.88114	5.93757e-12	4.94797e-10
ENSMUSG00000010609	Psen2	1000.58	-0.801015	0.116511	-6.87503	6.1976e-12	5.13831e-10
ENSMUSG00000031969	Acad8	757.633	0.739666	0.10786	6.85768	6.99901e-12	5.77329e-10
ENSMUSG00000032575	Manf	8033.43	-0.703178	0.102615	-6.85261	7.25126e-12	5.95116e-10
ENSMUSG00000092218	Gm20529	104.608	-1.2651	0.184934	-6.84083	7.87334e-12	6.42924e-10
ENSMUSG00000065265	Gm23455	7111.71	-0.845163	0.12366	-6.8346	8.22362e-12	6.68169e-10
ENSMUSG00000023806	Rsph3b	338.38	-0.992378	0.145295	-6.8301	8.48552e-12	6.86018e-10
ENSMUSG00000053536	Cstf2t	4936.93	0.581482	0.0852002	6.82489	8.79899e-12	7.0784e-10
ENSMUSG00000035757	Selo	1103.2	0.918425	0.134939	6.80621	1.00205e-11	8.02137e-10
ENSMUSG00000060802	B2m	23603.9	-0.628913	0.0926551	-6.78768	1.1395e-11	9.07693e-10
ENSMUSG00000004791	Pgf	62.4103	1.77416	0.261407	6.78696	1.14519e-11	9.07774e-10
ENSMUSG00000062638	Btnl1	134.743	-1.6039	0.236588	-6.77929	1.20765e-11	9.52636e-10
ENSMUSG00000030207	8430419L09Rik	1092.48	0.687461	0.101704	6.75943	1.38533e-11	1.08752e-09
ENSMUSG00000006445	Epha2	2346.88	0.934244	0.138266	6.75687	1.41004e-11	1.1016e-09
ENSMUSG00000029471	Camkk2	855.65	-0.628027	0.0930942	-6.74614	1.51831e-11	1.1805e-09
ENSMUSG00000029426	Scarb2	1831.28	0.624545	0.0926074	6.74401	1.54075e-11	1.19225e-09
ENSMUSG00000042724	Map3k9	489.728	1.02671	0.152471	6.73376	1.6533e-11	1.27327e-09
ENSMUSG00000017754	Pltp	249.436	1.1226	0.166888	6.72665	1.73611e-11	1.33075e-09
ENSMUSG00000031422	Morf4l2	7961.57	-0.558163	0.0831628	-6.71169	1.92383e-11	1.46771e-09
ENSMUSG00000022474	Pmm1	3045.33	0.658345	0.0981032	6.71074	1.93642e-11	1.47041e-09
ENSMUSG00000031805	Jak3	1964.82	-0.983302	0.146657	-6.70477	2.01728e-11	1.51064e-09
ENSMUSG00000019774	Mtrf1l	846.025	0.768545	0.114616	6.70539	2.00863e-11	1.51064e-09
ENSMUSG00000021340	Gpld1	27.6946	2.28703	0.34107	6.70545	2.00784e-11	1.51064e-09
ENSMUSG00000023973	Cnpy3	4286.74	0.453968	0.067757	6.69994	2.08508e-11	1.55425e-09
ENSMUSG00000001240	Ramp2	1650.07	-0.696184	0.104454	-6.66498	2.64702e-11	1.96411e-09
ENSMUSG00000037628	Cdkn3	531.854	-0.819556	0.123085	-6.65847	2.76697e-11	2.04379e-09
ENSMUSG00000028268	Gbp3	2879.46	0.8724	0.131077	6.6556	2.82137e-11	2.07454e-09
ENSMUSG00000035629	1700021K19Rik	11475	0.673222	0.101221	6.65101	2.91095e-11	2.1212e-09
ENSMUSG00000027329	Spef1	363.529	0.881941	0.13259	6.65165	2.89825e-11	2.1212e-09
ENSMUSG00000041774	Ydjc	480.45	-0.747068	0.11256	-6.63709	3.19944e-11	2.32102e-09
ENSMUSG00000023972	Ptk7	63.7692	2.09819	0.316686	6.62547	3.46154e-11	2.5e-09
ENSMUSG00000047045	Tmem164	2290.65	-0.497717	0.0751318	-6.62458	3.48234e-11	2.5039e-09
ENSMUSG00000097145	9230114K14Rik	728.237	0.866809	0.130864	6.62376	3.50185e-11	2.50683e-09
ENSMUSG00000027371	Fahd2a	223.403	-1.04713	0.158124	-6.62218	3.53928e-11	2.52251e-09
ENSMUSG00000025533	Asl	1310.99	-0.578542	0.0874656	-6.61451	3.72788e-11	2.64533e-09
ENSMUSG00000058486	Wdr91	1726.15	0.629708	0.0952686	6.60982	3.84783e-11	2.71858e-09
ENSMUSG00000024737	Slc15a3	3689.79	-0.583064	0.0882417	-6.60758	3.90647e-11	2.74806e-09
ENSMUSG00000000409	Lck	556.888	-0.913927	0.138356	-6.60562	3.95853e-11	2.77268e-09
ENSMUSG00000025647	Shisa5	13842.9	-0.725562	0.109928	-6.60037	4.10142e-11	2.86043e-09
ENSMUSG00000078656	Vps25	1664.09	-0.676312	0.102885	-6.57345	4.91615e-11	3.41399e-09
ENSMUSG00000029781	Fkbp9	220.684	1.33711	0.203533	6.56947	5.04954e-11	3.4917e-09
ENSMUSG00000036820	Amdhd2	412.991	-0.83246	0.126775	-6.56644	5.15338e-11	3.54841e-09
ENSMUSG00000003812	Dnase2a	1724.23	-0.630804	0.0961134	-6.56312	5.26922e-11	3.61153e-09
ENSMUSG00000062619	2310039H08Rik	465.74	0.910956	0.138838	6.5613	5.33395e-11	3.61153e-09
ENSMUSG00000071984	Fndc1	37.4363	2.06847	0.315225	6.56191	5.31244e-11	3.61153e-09
ENSMUSG00000035557	Krt17	32.0771	2.19215	0.334046	6.56244	5.29348e-11	3.61153e-09
ENSMUSG00000029029	Wrap73	1829.75	0.637584	0.0972051	6.55917	5.41089e-11	3.64842e-09
ENSMUSG00000021427	Ssr1	10834.6	-0.616103	0.0940439	-6.55123	5.70662e-11	3.83192e-09
ENSMUSG00000022892	App	639.667	0.703787	0.107463	6.54912	5.78769e-11	3.87037e-09
ENSMUSG00000031934	Panx1	2158.99	-0.538207	0.0822249	-6.54554	5.92791e-11	3.93178e-09
ENSMUSG00000078995	Zfp456	984.144	0.632222	0.0965839	6.54584	5.91628e-11	3.93178e-09
ENSMUSG00000003882	Il7r	97.9714	1.71539	0.262116	6.54438	5.9742e-11	3.94637e-09
ENSMUSG00000030802	Bckdk	1578.93	-0.639815	0.0979309	-6.53333	6.43233e-11	4.2318e-09
ENSMUSG00000023827	Agpat4	706.324	0.711412	0.108907	6.53231	6.47624e-11	4.23248e-09
ENSMUSG00000073412	Lst1	243.822	-1.16933	0.179012	-6.5321	6.48546e-11	4.23248e-09
ENSMUSG00000035227	Spcs2	3992.57	-0.519788	0.0796368	-6.52698	6.71072e-11	4.34459e-09
ENSMUSG00000009555	Cdk9	1580.64	-0.57543	0.0881597	-6.52713	6.70428e-11	4.34459e-09
ENSMUSG00000003360	Ddx23	8178.47	0.514028	0.0788556	6.51859	7.09695e-11	4.57641e-09
ENSMUSG00000004018	Fancl	804.76	-0.693712	0.106502	-6.51358	7.33811e-11	4.71321e-09
ENSMUSG00000022074	Tnfrsf10b	1255.91	0.900596	0.138327	6.51061	7.48486e-11	4.78854e-09
ENSMUSG00000036678	Aaas	4659.91	0.630002	0.0969336	6.49932	8.06859e-11	5.14175e-09
ENSMUSG00000005823	Gpr108	949.365	-0.97026	0.149387	-6.49495	8.30634e-11	5.27258e-09
ENSMUSG00000026107	Nabp1	1393.74	-0.793424	0.122183	-6.49375	8.37282e-11	5.2941e-09
ENSMUSG00000040997	Abhd4	1600.31	0.685965	0.105646	6.49304	8.41201e-11	5.29826e-09
ENSMUSG00000037126	Psd	282.391	1.00796	0.155767	6.47094	9.73943e-11	6.11064e-09
ENSMUSG00000022994	Adcy6	294.529	0.861442	0.133239	6.46537	1.01053e-10	6.31582e-09
ENSMUSG00000049281	Scn3b	75.5912	1.73893	0.269163	6.46051	1.04352e-10	6.49699e-09
ENSMUSG00000040859	Bsdc1	2975.28	0.515216	0.0799029	6.44803	1.13316e-10	7.0112e-09
ENSMUSG00000032012	Pvrl1	329.747	1.05859	0.164177	6.44782	1.13474e-10	7.0112e-09
ENSMUSG00000058655	Eif4b	46547	0.497848	0.0773116	6.4395	1.19868e-10	7.36859e-09
ENSMUSG00000027663	Zmat3	2829.97	1.00415	0.155944	6.43912	1.20165e-10	7.36859e-09
ENSMUSG00000001436	Slc19a1	1050	-0.83218	0.12925	-6.43853	1.20637e-10	7.36972e-09
ENSMUSG00000022385	Gtse1	4549.74	0.724767	0.11279	6.42584	1.31147e-10	7.98177e-09
ENSMUSG00000056043	Rgs9bp	186.152	1.46537	0.228138	6.42315	1.33482e-10	8.09362e-09
ENSMUSG00000037188	Grhl3	17.2003	2.92229	0.455081	6.42147	1.34965e-10	8.15308e-09
ENSMUSG00000028613	Lrp8	673.356	-0.886866	0.138518	-6.40252	1.52834e-10	9.19836e-09
ENSMUSG00000041954	Tnfrsf18	417.658	0.870713	0.136197	6.39306	1.62598e-10	9.7499e-09
ENSMUSG00000022912	Pros1	163.708	1.19837	0.187471	6.39229	1.63415e-10	9.76287e-09
ENSMUSG00000022540	Rogdi	677.893	-0.814179	0.127431	-6.38919	1.66767e-10	9.92663e-09
ENSMUSG00000051615	Rap2a	593.541	0.877918	0.137746	6.37348	1.84787e-10	1.09591e-08
ENSMUSG00000029055	Plch2	27.7892	2.36597	0.372348	6.35418	2.09546e-10	1.23822e-08
ENSMUSG00000038991	Txndc5	12751.8	-0.803696	0.126887	-6.33394	2.38978e-10	1.40703e-08
ENSMUSG00000074968	Ano3	81.3784	1.73911	0.274724	6.3304	2.4452e-10	1.43446e-08
ENSMUSG00000051950	B3galtl	92.8348	-1.18604	0.18751	-6.32521	2.52892e-10	1.47824e-08
ENSMUSG00000034781	Gna11	872.09	0.677571	0.107568	6.29898	2.99608e-10	1.74503e-08
ENSMUSG00000025007	Aldh18a1	5016.3	-0.572073	0.0908698	-6.29552	3.06362e-10	1.77799e-08
ENSMUSG00000026616	Cr2	538.91	1.00503	0.159686	6.29379	3.09813e-10	1.79162e-08
ENSMUSG00000020788	Atp2a3	8410.28	-0.593728	0.0943895	-6.29019	3.1708e-10	1.82714e-08
ENSMUSG00000000244	Tspan32	1250.18	-0.806135	0.128445	-6.27611	3.47148e-10	1.99334e-08
ENSMUSG00000037108	Zcwpw1	302.334	-1.06672	0.170079	-6.27189	3.56681e-10	2.04087e-08
ENSMUSG00000029797	Sspo	392.896	-1.26519	0.202213	-6.25673	3.93131e-10	2.24154e-08
ENSMUSG00000020949	Fkbp3	4345.67	-0.506515	0.080994	-6.25374	4.00743e-10	2.27695e-08
ENSMUSG00000003559	As3mt	225.39	1.22526	0.196007	6.2511	4.07579e-10	2.30772e-08
ENSMUSG00000026509	Capn2	1808.5	0.537605	0.0862944	6.22989	4.66749e-10	2.63357e-08
ENSMUSG00000003199	Mpnd	1750.86	-0.617773	0.0992458	-6.22468	4.82546e-10	2.71328e-08
ENSMUSG00000009292	Trpm2	93.374	1.53828	0.247303	6.22021	4.96477e-10	2.78198e-08
ENSMUSG00000031570	Ppapdc1b	762.916	-0.964637	0.155106	-6.21923	4.99616e-10	2.78995e-08
ENSMUSG00000020411	Nipal4	46.3101	1.85953	0.299213	6.21471	5.14181e-10	2.86145e-08
ENSMUSG00000056999	Ide	3749.6	-0.662369	0.106766	-6.20395	5.50644e-10	3.04353e-08
ENSMUSG00000030413	Pglyrp1	225.902	-1.10074	0.177414	-6.20438	5.4914e-10	3.04353e-08
ENSMUSG00000020873	Slc35b1	2573.57	-0.799116	0.129126	-6.18865	6.06821e-10	3.34266e-08
ENSMUSG00000022136	Dnajc3	7482.01	-0.607368	0.0982679	-6.18074	6.38031e-10	3.5027e-08
ENSMUSG00000028893	Sesn2	5187.18	0.653649	0.105863	6.17451	6.6371e-10	3.63141e-08
ENSMUSG00000054408	Spcs3	7164.58	-0.437205	0.0708637	-6.16966	6.84382e-10	3.73195e-08
ENSMUSG00000029467	Atp2a2	15348.6	-0.553622	0.0898679	-6.1604	7.25632e-10	3.94365e-08
ENSMUSG00000057506	Bloc1s2	2102.95	0.655874	0.106514	6.15761	7.38509e-10	4.00026e-08
ENSMUSG00000047557	Lxn	509.255	0.828264	0.134757	6.14634	7.92909e-10	4.28065e-08
ENSMUSG00000009092	Derl3	512.79	-0.869347	0.141518	-6.14303	8.09598e-10	4.35628e-08
ENSMUSG00000000811	Txnrd3	241.225	-1.07394	0.175421	-6.12207	9.23681e-10	4.95373e-08
ENSMUSG00000045639	Zfp629	220.751	0.866031	0.141646	6.11404	9.7142e-10	5.19263e-08
ENSMUSG00000006021	Kptn	759.205	-0.719353	0.117976	-6.09746	1.07768e-09	5.74173e-08
ENSMUSG00000026864	Hspa5	68417.3	-0.623465	0.102267	-6.09642	1.08467e-09	5.76008e-08
ENSMUSG00000002846	Timmdc1	1019.72	-0.54437	0.0893456	-6.09286	1.10911e-09	5.87068e-08
ENSMUSG00000079523	Tmsb10	6380.26	-0.524558	0.0862407	-6.08249	1.18332e-09	6.22296e-08
ENSMUSG00000039063	Echdc3	128.248	-1.03749	0.170559	-6.08285	1.18065e-09	6.22296e-08
ENSMUSG00000025184	R3hcc1l	1294.28	0.602371	0.0991727	6.07396	1.24795e-09	6.54167e-08
ENSMUSG00000013033	Lphn1	409.624	-1.05542	0.174074	-6.06303	1.33583e-09	6.97983e-08
ENSMUSG00000030671	Pde3b	5123.22	0.81826	0.135017	6.06041	1.35779e-09	7.07183e-08
ENSMUSG00000026796	Fam129b	398.113	0.962864	0.15903	6.0546	1.40766e-09	7.30813e-08
ENSMUSG00000035064	Eef2k	994.499	0.623996	0.103149	6.04946	1.45331e-09	7.5211e-08
ENSMUSG00000033021	Gmppa	1651.05	-0.702342	0.116201	-6.04422	1.50137e-09	7.74518e-08
ENSMUSG00000001665	Gstt3	503.284	0.758826	0.125876	6.02837	1.6562e-09	8.51686e-08
ENSMUSG00000028700	Pomgnt1	1990.53	-0.54694	0.0908029	-6.02338	1.70812e-09	8.75614e-08
ENSMUSG00000022468	Endou	1814.2	-0.638245	0.10603	-6.01947	1.74985e-09	8.94182e-08
ENSMUSG00000037706	Cd81	10621.3	0.476339	0.079163	6.01718	1.77476e-09	9.04073e-08
ENSMUSG00000025372	Baiap2	314.078	0.928472	0.1544	6.01343	1.81641e-09	9.22398e-08
ENSMUSG00000021226	Acot2	910.792	0.571987	0.0952034	6.00805	1.87766e-09	9.50527e-08
ENSMUSG00000021235	Coq6	1280.71	0.635616	0.105814	6.00691	1.89092e-09	9.54268e-08
ENSMUSG00000026851	BC005624	1848.34	0.522327	0.0870798	5.99826	1.99446e-09	1.00341e-07
ENSMUSG00000018974	Sart3	3878.76	0.501765	0.0838552	5.9837	2.18122e-09	1.09061e-07
ENSMUSG00000058881	Zfp516	565.31	0.66271	0.110745	5.9841	2.17588e-09	1.09061e-07
ENSMUSG00000032044	Rpusd4	2084.6	0.671675	0.112324	5.97982	2.23388e-09	1.11351e-07
ENSMUSG00000031066	Usp11	1836.05	0.773995	0.129584	5.97291	2.33062e-09	1.15818e-07
ENSMUSG00000045294	Insig1	9602.83	-0.632057	0.105871	-5.97007	2.37156e-09	1.17493e-07
ENSMUSG00000070167	Gm25822	629.524	1.02627	0.172078	5.96401	2.46124e-09	1.21566e-07
ENSMUSG00000020571	Pdia6	20514.3	-0.665207	0.111638	-5.95862	2.54381e-09	1.25264e-07
ENSMUSG00000031239	Itm2a	241.376	1.03821	0.174443	5.95159	2.65555e-09	1.30371e-07
ENSMUSG00000078919	Dpm1	1888.42	-0.519236	0.0872712	-5.94968	2.68664e-09	1.315e-07
ENSMUSG00000024369	Nelfe	1879.92	-0.603171	0.101479	-5.94382	2.78452e-09	1.35881e-07
ENSMUSG00000026000	Lancl1	1258.11	0.559898	0.0942867	5.93824	2.88092e-09	1.40164e-07
ENSMUSG00000052271	Bhlha15	346.651	-1.2483	0.210379	-5.93356	2.96427e-09	1.43789e-07
ENSMUSG00000000791	Il12rb1	661.868	-0.669191	0.112877	-5.92848	3.05758e-09	1.47874e-07
ENSMUSG00000032374	Plod2	673.809	0.870353	0.146852	5.92674	3.09011e-09	1.49004e-07
ENSMUSG00000014867	Surf4	9901.75	-0.526758	0.0889042	-5.925	3.12298e-09	1.50143e-07
ENSMUSG00000025201	Bloc1s2-ps	1536.4	0.639253	0.10819	5.90861	3.4501e-09	1.65381e-07
ENSMUSG00000041773	Enc1	723.303	0.836617	0.141649	5.90626	3.49961e-09	1.67261e-07
ENSMUSG00000023883	Phf10	4128.43	-0.545547	0.0924129	-5.90336	3.56161e-09	1.69725e-07
ENSMUSG00000041966	Dcaf17	1019.51	-0.599604	0.101642	-5.89921	3.65256e-09	1.7355e-07
ENSMUSG00000064797	Gm24357	2377.35	-0.970417	0.164664	-5.89332	3.78522e-09	1.79329e-07
ENSMUSG00000046687	Gm5424	1835.8	0.585245	0.0994074	5.88733	3.92473e-09	1.85398e-07
ENSMUSG00000033720	Sfxn5	171.628	-0.979671	0.166456	-5.88547	3.96916e-09	1.86953e-07
ENSMUSG00000030447	Cyfip1	4806.9	0.582861	0.099185	5.87651	4.19015e-09	1.96792e-07
ENSMUSG00000050232	Cxcr3	46.9473	1.61432	0.274864	5.87316	4.27566e-09	2.00229e-07
ENSMUSG00000021025	Nfkbia	7118.09	0.604204	0.10301	5.86549	4.47807e-09	2.09105e-07
ENSMUSG00000030882	Dnhd1	1101.61	-0.583934	0.0997071	-5.85649	4.72745e-09	2.20118e-07
ENSMUSG00000015478	Rnf5	222.156	-0.974576	0.166507	-5.85305	4.82638e-09	2.24082e-07
ENSMUSG00000040918	Slc19a2	1947.53	0.819992	0.140304	5.84439	5.08434e-09	2.35386e-07
ENSMUSG00000041319	Thoc6	1172.2	-0.634913	0.108896	-5.83046	5.52761e-09	2.55181e-07
ENSMUSG00000097290	1300002E11Rik	157.195	-0.884675	0.151786	-5.82842	5.59547e-09	2.57582e-07
ENSMUSG00000020900	Myh10	239.466	0.859762	0.147806	5.81683	5.99737e-09	2.75303e-07
ENSMUSG00000026604	Ptpn14	168.352	1.10685	0.190369	5.81425	6.09073e-09	2.78801e-07
ENSMUSG00000069206	Zfp874a	743.534	0.75948	0.130703	5.81074	6.21961e-09	2.83901e-07
ENSMUSG00000093314	Mir5136	482.2	1.06451	0.183489	5.8015	6.57239e-09	2.99163e-07
ENSMUSG00000042050	Wdr60	314.794	0.789881	0.136196	5.79961	6.64683e-09	3.01707e-07
ENSMUSG00000045302	Preb	1864.64	-0.501268	0.0865103	-5.79431	6.86013e-09	3.10521e-07
ENSMUSG00000032997	Chpf	733.865	-0.68802	0.11889	-5.78701	7.16502e-09	3.23421e-07
ENSMUSG00000059422	Gm8116	1036.47	-0.683815	0.118294	-5.78064	7.4416e-09	3.34975e-07
ENSMUSG00000040010	Slc7a5	5040.58	-0.625865	0.108299	-5.77906	7.5119e-09	3.37205e-07
ENSMUSG00000037376	Trmt6	2677.18	-0.641254	0.111067	-5.77358	7.76067e-09	3.47413e-07
ENSMUSG00000037426	Depdc5	5123.31	0.480324	0.0832107	5.77238	7.81586e-09	3.48922e-07
ENSMUSG00000021176	Efcab11	289.043	-0.846588	0.146689	-5.7713	7.86617e-09	3.50206e-07
ENSMUSG00000020184	Mdm2	9153.36	0.588385	0.102056	5.76529	8.15158e-09	3.61921e-07
ENSMUSG00000073617	Hdac4	405.363	0.893578	0.155026	5.76405	8.21194e-09	3.63608e-07
ENSMUSG00000002017	Fam98a	2158.25	-0.522238	0.0906527	-5.76086	8.36874e-09	3.68542e-07
ENSMUSG00000031906	Smpd3	86.5133	1.18304	0.205358	5.76088	8.36782e-09	3.68542e-07
ENSMUSG00000030688	Stard10	670.996	0.646493	0.112238	5.76	8.41122e-09	3.69411e-07
ENSMUSG00000029084	Cd38	374.322	0.979049	0.170013	5.75867	8.47773e-09	3.71329e-07
ENSMUSG00000026784	Pdss1	493.095	-0.649913	0.112962	-5.75337	8.74793e-09	3.82134e-07
ENSMUSG00000028479	Gne	2591.42	0.717904	0.125039	5.74146	9.38634e-09	4.08922e-07
ENSMUSG00000015668	Pdzd11	978.974	-0.569276	0.0992311	-5.73687	9.64432e-09	4.19038e-07
ENSMUSG00000058454	Dhcr7	798.241	-0.651235	0.113586	-5.7334	9.84386e-09	4.26567e-07
ENSMUSG00000034371	Dak	112.042	-1.06674	0.186074	-5.73286	9.87489e-09	4.26774e-07
ENSMUSG00000024645	Timm21	899.414	-0.634863	0.111033	-5.7178	1.0791e-08	4.65131e-07
ENSMUSG00000045362	Tnfrsf26	1947.15	0.611304	0.106928	5.71699	1.08426e-08	4.66116e-07
ENSMUSG00000050708	Ftl1	17396.7	-0.513524	0.0899327	-5.71009	1.12915e-08	4.84134e-07
ENSMUSG00000030035	Wbp1	670.673	-0.773626	0.135502	-5.70933	1.13422e-08	4.85027e-07
ENSMUSG00000030082	Sec61a1	13671.4	-0.49925	0.0874936	-5.70613	1.15571e-08	4.92919e-07
ENSMUSG00000041220	Elovl6	773.695	-0.695681	0.122011	-5.70178	1.18563e-08	5.04357e-07
ENSMUSG00000002014	Ssr4	4686.83	-0.528189	0.0928124	-5.69093	1.26352e-08	5.36089e-07
ENSMUSG00000016344	Ppdpf	1318.58	-0.591503	0.103993	-5.68789	1.28622e-08	5.44298e-07
ENSMUSG00000030641	4632434I11Rik	2834.16	0.668439	0.117848	5.67205	1.41102e-08	5.95279e-07
ENSMUSG00000056629	Fkbp2	573.457	-0.635743	0.112091	-5.67168	1.41402e-08	5.95279e-07
ENSMUSG00000032849	Abcc4	1063.24	-0.643783	0.113748	-5.65972	1.51618e-08	6.3664e-07
ENSMUSG00000004698	Hdac9	216.864	-0.841306	0.148752	-5.65576	1.55158e-08	6.49823e-07
ENSMUSG00000008140	Emc10	1126.59	-0.584072	0.103354	-5.6512	1.59334e-08	6.65599e-07
ENSMUSG00000053870	Fpgt	1074.7	0.5017	0.0888521	5.64646	1.63787e-08	6.82446e-07
ENSMUSG00000073471	Rsph3a	327.487	-0.832929	0.147594	-5.64339	1.6673e-08	6.92932e-07
ENSMUSG00000024761	Gm16437	589.723	0.744638	0.132049	5.6391	1.70938e-08	7.08608e-07
ENSMUSG00000021759	Ppap2a	1259.55	-0.50919	0.0903433	-5.63616	1.7388e-08	7.18968e-07
ENSMUSG00000029186	Pi4k2b	778.738	-0.655393	0.116309	-5.63494	1.75122e-08	7.22265e-07
ENSMUSG00000024875	Yif1a	851.585	-0.65101	0.115552	-5.63392	1.76156e-08	7.24692e-07
ENSMUSG00000074796	Slc4a11	25.0661	2.30883	0.41055	5.62375	1.86852e-08	7.66756e-07
ENSMUSG00000028024	Enpep	27.4271	2.24325	0.398921	5.6233	1.87344e-08	7.66835e-07
ENSMUSG00000041268	Dmxl2	325.858	-0.733826	0.130711	-5.61412	1.97567e-08	8.0665e-07
ENSMUSG00000007891	Ctsd	5173.88	0.535956	0.0954744	5.61361	1.98144e-08	8.06978e-07
ENSMUSG00000040462	Os9	6284.99	-0.533081	0.0952298	-5.59784	2.17044e-08	8.8174e-07
ENSMUSG00000025825	Iscu	2894.78	0.701182	0.125434	5.59005	2.27007e-08	9.19915e-07
ENSMUSG00000049411	Tmem241	325.925	-0.670005	0.119912	-5.5875	2.30367e-08	9.3121e-07
ENSMUSG00000062031	Athl1	166.619	-0.853574	0.152928	-5.58155	2.3838e-08	9.61211e-07
ENSMUSG00000066026	Dhrs3	5482.34	0.61771	0.110683	5.58089	2.39286e-08	9.62473e-07
ENSMUSG00000003573	Homer3	643.913	0.753806	0.135097	5.57975	2.40861e-08	9.66417e-07
ENSMUSG00000038116	Phf20	2728.97	0.501513	0.0900268	5.5707	2.53713e-08	1.01548e-06
ENSMUSG00000095562	Gm21887	3014.26	1.83129	0.328782	5.56991	2.54868e-08	1.01759e-06
ENSMUSG00000020899	Pfas	7983.51	-0.446457	0.0802282	-5.56483	2.62405e-08	1.04512e-06
ENSMUSG00000028270	Gbp2	2768.54	0.944921	0.170008	5.55809	2.7274e-08	1.08362e-06
ENSMUSG00000039234	Sec24d	751.385	-0.997121	0.179427	-5.55724	2.74071e-08	1.08626e-06
ENSMUSG00000039842	Mcph1	1689.06	-0.543864	0.0980221	-5.54838	2.88325e-08	1.13997e-06
ENSMUSG00000028702	Rad54l	2777.43	-0.426675	0.0769258	-5.54658	2.91304e-08	1.14895e-06
ENSMUSG00000025507	Lrdd	1230.01	0.884236	0.159464	5.54506	2.93858e-08	1.15622e-06
ENSMUSG00000024781	Lipa	1526.55	-0.503823	0.0911254	-5.52889	3.2226e-08	1.26491e-06
ENSMUSG00000037071	Scd1	28473.7	-0.632207	0.114505	-5.52124	3.36615e-08	1.31807e-06
ENSMUSG00000020538	Srebf1	5684.24	-0.41077	0.0744079	-5.52051	3.38014e-08	1.32037e-06
ENSMUSG00000024085	Man2a1	4989.98	-0.678626	0.12295	-5.51952	3.39919e-08	1.32463e-06
ENSMUSG00000020441	2310033P09Rik	439.866	-0.632024	0.114544	-5.51773	3.4341e-08	1.33503e-06
ENSMUSG00000019080	Mfsd3	156.215	-0.883054	0.16026	-5.51014	3.58543e-08	1.39053e-06
ENSMUSG00000020672	Sntg2	37.6801	1.68107	0.305496	5.50277	3.73868e-08	1.44651e-06
ENSMUSG00000069830	Nlrp1a	160.16	1.21126	0.220273	5.49892	3.82133e-08	1.47498e-06
ENSMUSG00000032965	Ift57	1031.56	0.594703	0.108168	5.49796	3.84214e-08	1.47733e-06
ENSMUSG00000024354	Slc23a1	336.486	1.15357	0.209823	5.4978	3.8456e-08	1.47733e-06
ENSMUSG00000029066	Mrpl20	2560.27	-0.521609	0.0949124	-5.49569	3.89189e-08	1.48111e-06
ENSMUSG00000018761	Mpdu1	2158.07	-0.57945	0.10543	-5.49608	3.88327e-08	1.48111e-06
ENSMUSG00000061046	Haghl	407.599	-0.879713	0.160069	-5.49584	3.88863e-08	1.48111e-06
ENSMUSG00000036676	Tmtc3	257.049	1.06491	0.193752	5.49626	3.8793e-08	1.48111e-06
ENSMUSG00000041959	S100a10	1631.65	0.711314	0.129481	5.49356	3.93904e-08	1.49555e-06
ENSMUSG00000089847	Timm10b	1175.87	-0.540631	0.0985354	-5.48667	4.09579e-08	1.55144e-06
ENSMUSG00000039873	Neurl2	333.911	-0.736871	0.134751	-5.4684	4.54103e-08	1.71609e-06
ENSMUSG00000037993	Dhx38	4575.83	-0.547966	0.100303	-5.4631	4.67882e-08	1.76405e-06
ENSMUSG00000057182	Scn3a	1728.25	0.850534	0.15605	5.45039	5.02587e-08	1.89052e-06
ENSMUSG00000033105	Lss	8140.92	-0.541591	0.099434	-5.44674	5.13019e-08	1.9253e-06
ENSMUSG00000098985	RP24-570C10.6	715.803	-0.637348	0.117068	-5.44425	5.20235e-08	1.94788e-06
ENSMUSG00000033653	Vps8	1001.3	-0.507388	0.0932199	-5.44291	5.24161e-08	1.95807e-06
ENSMUSG00000034164	Emid1	153.626	-1.24887	0.229613	-5.43903	5.35702e-08	1.9966e-06
ENSMUSG00000026728	Vim	8646.79	0.66028	0.121431	5.43748	5.404e-08	2.0095e-06
ENSMUSG00000006378	Gcat	2624.11	-0.596726	0.109796	-5.43487	5.48352e-08	2.03441e-06
ENSMUSG00000038146	Notch3	51.0322	1.76203	0.324385	5.43193	5.57481e-08	2.06357e-06
ENSMUSG00000050410	Tcf19	1689.76	-0.564343	0.103961	-5.42843	5.68529e-08	2.09968e-06
ENSMUSG00000048330	Ric3	48.6999	1.4393	0.265603	5.41898	5.99394e-08	2.20865e-06
ENSMUSG00000034620	Tmem5	1134.77	0.488323	0.0901493	5.41683	6.06656e-08	2.23035e-06
ENSMUSG00000024268	Celf4	138.133	0.987781	0.182558	5.41079	6.27474e-08	2.2965e-06
ENSMUSG00000055333	Fat2	23.1627	2.41636	0.446575	5.41088	6.27166e-08	2.2965e-06
ENSMUSG00000001761	Smo	147.633	1.10747	0.204907	5.40476	6.48954e-08	2.36978e-06
ENSMUSG00000087935	Snora81	831.15	0.922884	0.170771	5.40422	6.50902e-08	2.37156e-06
ENSMUSG00000025403	Shmt2	9260.62	-0.538697	0.0998668	-5.39416	6.88466e-08	2.50281e-06
ENSMUSG00000042213	Zfand4	214.779	-0.785728	0.145712	-5.39233	6.9551e-08	2.52278e-06
ENSMUSG00000026825	Dnm1	105.143	1.57838	0.29307	5.38568	7.21708e-08	2.61197e-06
ENSMUSG00000038838	Vars2	1297.16	-0.520777	0.0968183	-5.37891	7.49374e-08	2.70415e-06
ENSMUSG00000031790	Mmp15	49.7473	1.69142	0.31447	5.37864	7.50506e-08	2.70415e-06
ENSMUSG00000031400	G6pdx	2232.72	-0.642185	0.119441	-5.37661	7.59024e-08	2.72879e-06
ENSMUSG00000022911	Arl13b	688.163	0.657549	0.122519	5.36693	8.00873e-08	2.8693e-06
ENSMUSG00000040482	Dxo	566.766	-0.589129	0.109774	-5.36676	8.01639e-08	2.8693e-06
ENSMUSG00000031877	Ces2g	71.4973	1.22375	0.228346	5.35919	8.35941e-08	2.9855e-06
ENSMUSG00000041313	Slc7a1	5493.29	-0.561701	0.104868	-5.35628	8.49513e-08	3.02664e-06
ENSMUSG00000022559	Fbxl6	991.557	-0.598897	0.111819	-5.35593	8.51183e-08	3.02664e-06
ENSMUSG00000025185	Loxl4	250.671	0.98596	0.184317	5.34926	8.83126e-08	3.13336e-06
ENSMUSG00000027776	Il12a	365.232	0.854883	0.159928	5.34543	9.02023e-08	3.19344e-06
ENSMUSG00000041831	Sytl3	188.976	-0.99832	0.186879	-5.34207	9.18901e-08	3.24612e-06
ENSMUSG00000030287	Itpr2	3049.7	-0.546375	0.10237	-5.33724	9.43721e-08	3.32656e-06
ENSMUSG00000027188	Pamr1	20.7962	2.52759	0.473755	5.33523	9.5426e-08	3.35643e-06
ENSMUSG00000079484	Phyhd1	189.847	-0.895132	0.167932	-5.33034	9.80294e-08	3.44056e-06
ENSMUSG00000020015	Cdk17	5003.88	0.556241	0.104411	5.32743	9.96096e-08	3.4795e-06
ENSMUSG00000024665	Fads2	2331.47	-0.680008	0.127636	-5.32772	9.94514e-08	3.4795e-06
ENSMUSG00000032263	Bckdhb	470.408	0.594299	0.111561	5.32712	9.97814e-08	3.4795e-06
ENSMUSG00000021223	Papln	536.623	-1.04375	0.196341	-5.31604	1.06051e-07	3.69021e-06
ENSMUSG00000042642	Flad1	1449.45	-0.42801	0.0805276	-5.31507	1.06617e-07	3.70198e-06
ENSMUSG00000032932	Hspa13	2395.76	-0.522445	0.0983042	-5.31458	1.06906e-07	3.70409e-06
ENSMUSG00000005470	Asf1b	2953.26	-0.440273	0.0828633	-5.31325	1.0769e-07	3.72332e-06
ENSMUSG00000023044	Csad	344.04	-0.852961	0.160555	-5.31258	1.08085e-07	3.72904e-06
ENSMUSG00000029120	Ppp2r2c	16.2704	2.3027	0.4335	5.31188	1.08499e-07	3.73539e-06
ENSMUSG00000041845	Rhod	636.291	0.926569	0.174461	5.31105	1.08998e-07	3.74464e-06
ENSMUSG00000020437	Myo1g	20957.6	0.591265	0.111355	5.30971	1.09799e-07	3.75627e-06
ENSMUSG00000042066	Tmcc2	45.8395	1.47352	0.277509	5.3098	1.09748e-07	3.75627e-06
ENSMUSG00000025792	Slc25a10	1573.9	-0.524302	0.0988014	-5.30663	1.11671e-07	3.81229e-06
ENSMUSG00000041035	Dpcd	845.331	0.611414	0.115247	5.30526	1.1251e-07	3.83287e-06
ENSMUSG00000038418	Egr1	1386.59	-1.66285	0.313695	-5.30086	1.15261e-07	3.9184e-06
ENSMUSG00000031708	Tecr	3114.67	-0.57591	0.108653	-5.30044	1.15522e-07	3.91906e-06
ENSMUSG00000043017	Ptgir	140.523	-1.13229	0.213641	-5.29995	1.15833e-07	3.92143e-06
ENSMUSG00000054099	Slc25a40	334.2	-0.929557	0.175488	-5.29699	1.17728e-07	3.97571e-06
ENSMUSG00000065126	Snord104	189.302	0.895853	0.169135	5.29668	1.17926e-07	3.97571e-06
ENSMUSG00000038623	Tm6sf1	543.95	-0.723984	0.136846	-5.29049	1.21991e-07	4.10425e-06
ENSMUSG00000019256	Ahr	387.822	0.921309	0.174224	5.28809	1.23603e-07	4.1499e-06
ENSMUSG00000096727	Psmb9	5021.84	-0.590248	0.111737	-5.28247	1.27452e-07	4.27031e-06
ENSMUSG00000034064	Poglut1	2740.93	0.484978	0.0918281	5.28136	1.28226e-07	4.28738e-06
ENSMUSG00000089989	Flt3l	342.306	-0.880352	0.166765	-5.27899	1.29901e-07	4.33448e-06
ENSMUSG00000036995	Asap3	79.628	1.15247	0.218816	5.26684	1.38792e-07	4.62166e-06
ENSMUSG00000067369	Trmt2b	1738.53	-0.618393	0.117429	-5.2661	1.39355e-07	4.6309e-06
ENSMUSG00000027828	Ssr3	13849.9	-0.410635	0.0779931	-5.26502	1.40174e-07	4.64864e-06
ENSMUSG00000028218	Fam92a	1164.92	0.505749	0.0961633	5.25927	1.44631e-07	4.78666e-06
ENSMUSG00000018169	Mfng	1020.57	-0.467143	0.0888448	-5.25797	1.45656e-07	4.81079e-06
ENSMUSG00000028931	Kcnab2	2495.49	-0.509987	0.0970351	-5.2557	1.47465e-07	4.86065e-06
ENSMUSG00000015202	Cnksr3	196.91	0.889385	0.169293	5.25354	1.49203e-07	4.90799e-06
ENSMUSG00000022661	Cd200	355.146	0.755518	0.143873	5.25127	1.51052e-07	4.95879e-06
ENSMUSG00000029161	Cgref1	20.2866	2.02758	0.386484	5.24621	1.55258e-07	5.08656e-06
ENSMUSG00000033102	Cdc14b	746.108	0.627969	0.119853	5.23948	1.61029e-07	5.26502e-06
ENSMUSG00000037788	Vopp1	745.108	0.572894	0.109659	5.22433	1.74782e-07	5.68628e-06
ENSMUSG00000023243	Kcnk5	642.716	-0.653077	0.125007	-5.22432	1.74793e-07	5.68628e-06
ENSMUSG00000033114	Slc35d2	547.282	-0.688434	0.131779	-5.22414	1.74962e-07	5.68628e-06
ENSMUSG00000097418	Gm26667	498.906	0.927553	0.1777	5.21976	1.79154e-07	5.81087e-06
ENSMUSG00000067586	S1pr3	1087.21	-0.635291	0.12173	-5.21886	1.80027e-07	5.82756e-06
ENSMUSG00000027890	Gstm4	147.305	-0.919168	0.1762	-5.21662	1.82217e-07	5.88674e-06
ENSMUSG00000021111	Papola	8550.97	-0.422849	0.081091	-5.2145	1.84318e-07	5.9428e-06
ENSMUSG00000023272	Creld2	4079.25	-0.704269	0.135098	-5.21303	1.85784e-07	5.9782e-06
ENSMUSG00000040820	Hlcs	187.315	-0.747162	0.143349	-5.2122	1.86617e-07	5.99315e-06
ENSMUSG00000000552	Zfp385a	163.639	1.05066	0.201754	5.20763	1.9127e-07	6.13044e-06
ENSMUSG00000026921	Egfl7	589.778	-0.877459	0.168547	-5.20603	1.9292e-07	6.17116e-06
ENSMUSG00000082192	Gm14719	208.543	-1.05347	0.203047	-5.1883	2.12226e-07	6.77538e-06
ENSMUSG00000023328	Ache	452.668	-0.903646	0.174463	-5.17959	2.22372e-07	7.08538e-06
ENSMUSG00000026639	Lamb3	485.741	-0.609468	0.1177	-5.17813	2.2412e-07	7.12709e-06
ENSMUSG00000025236	Adpgk	1735.26	-0.435289	0.0841216	-5.17453	2.28491e-07	7.2519e-06
ENSMUSG00000040690	Col16a1	123.902	1.02864	0.198981	5.16954	2.34668e-07	7.43344e-06
ENSMUSG00000024769	Cdc42bpg	774.303	0.823707	0.159544	5.1629	2.43152e-07	7.6872e-06
ENSMUSG00000044465	Fam160a2	560.302	0.678506	0.131451	5.16164	2.4479e-07	7.72396e-06
ENSMUSG00000033111	3830406C13Rik	563.389	-0.666318	0.129151	-5.15922	2.47976e-07	7.80932e-06
ENSMUSG00000036918	Ttc7	2939.59	-0.38409	0.0744872	-5.15646	2.51667e-07	7.91024e-06
ENSMUSG00000022620	Arsa	585.54	-0.598449	0.116163	-5.15182	2.57972e-07	8.09276e-06
ENSMUSG00000005251	Ripk4	33.708	1.59776	0.310214	5.15052	2.5977e-07	8.13344e-06
ENSMUSG00000020783	1200014J11Rik	3274.54	0.352068	0.0683967	5.14744	2.6406e-07	8.25187e-06
ENSMUSG00000021686	Ap3b1	4972.53	-0.362802	0.0705239	-5.14439	2.68394e-07	8.37121e-06
ENSMUSG00000018334	Ksr1	3268.04	0.529019	0.102868	5.14272	2.70791e-07	8.4298e-06
ENSMUSG00000007908	Hmgcll1	118.577	1.32087	0.256954	5.14049	2.74025e-07	8.51417e-06
ENSMUSG00000030279	C2cd5	1853.7	-0.420262	0.0818175	-5.13658	2.79789e-07	8.67667e-06
ENSMUSG00000034959	5031414D18Rik	1232.35	0.70835	0.138063	5.13065	2.8875e-07	8.93751e-06
ENSMUSG00000036067	Slc2a6	2554.57	-0.636872	0.124146	-5.13004	2.89686e-07	8.94943e-06
ENSMUSG00000036718	Micall2	49.3787	1.37372	0.267946	5.12684	2.94644e-07	9.08532e-06
ENSMUSG00000030533	Unc45a	2465.96	0.434493	0.0847659	5.1258	2.96276e-07	9.11833e-06
ENSMUSG00000003814	Calr	62886.6	-0.470463	0.0917912	-5.12536	2.96964e-07	9.12223e-06
ENSMUSG00000072647	Adam1a	243.073	1.19157	0.232548	5.12398	2.99156e-07	9.17224e-06
ENSMUSG00000032763	Ilvbl	702.889	-0.544821	0.106519	-5.11479	3.14093e-07	9.61207e-06
ENSMUSG00000095463	Entpd4	700.548	-0.652695	0.127972	-5.10031	3.39106e-07	1.0358e-05
ENSMUSG00000052712	BC004004	2506.11	-0.576329	0.113051	-5.09796	3.43337e-07	1.04676e-05
ENSMUSG00000043099	Hic1	69.1431	1.38021	0.271201	5.08925	3.59483e-07	1.09393e-05
ENSMUSG00000037197	Rbm17	8199.73	0.354144	0.0696183	5.08693	3.63904e-07	1.10369e-05
ENSMUSG00000046761	Fam83h	134.151	1.04447	0.205327	5.08686	3.64048e-07	1.10369e-05
ENSMUSG00000065663	Gm22579	2400.82	-0.69192	0.136092	-5.0842	3.69169e-07	1.11506e-05
ENSMUSG00000064440	Gm26224	295.099	-0.901231	0.177257	-5.08432	3.68949e-07	1.11506e-05
ENSMUSG00000021120	Pigh	767.985	0.462848	0.0910447	5.08375	3.70058e-07	1.11567e-05
ENSMUSG00000060376	Bckdha	1391.18	0.482918	0.0950123	5.08269	3.72128e-07	1.11806e-05
ENSMUSG00000024402	Lta	1158.26	-0.690538	0.135871	-5.08229	3.72917e-07	1.11806e-05
ENSMUSG00000057234	Mettl15	168.466	-1.02955	0.202565	-5.08255	3.72401e-07	1.11806e-05
ENSMUSG00000022940	Pigp	272.424	-0.75624	0.148832	-5.08118	3.75106e-07	1.12256e-05
ENSMUSG00000040339	Fam102b	1683.8	0.463722	0.0912991	5.07915	3.79122e-07	1.13041e-05
ENSMUSG00000021550	2210016F16Rik	1272.74	-0.549209	0.108127	-5.07931	3.78805e-07	1.13041e-05
ENSMUSG00000051154	Commd3	3335.31	0.434368	0.0855495	5.07739	3.82647e-07	1.13883e-05
ENSMUSG00000020537	Drg2	4380.07	0.470877	0.0927843	5.07497	3.87567e-07	1.15136e-05
ENSMUSG00000020917	Acly	18622.5	-0.442617	0.0872266	-5.07434	3.88845e-07	1.15305e-05
ENSMUSG00000039942	Ptger4	715.826	0.494255	0.0974375	5.07253	3.9256e-07	1.16195e-05
ENSMUSG00000032352	Lrrc1	931.346	0.438435	0.0865406	5.06624	4.05751e-07	1.19881e-05
ENSMUSG00000043993	2900052L18Rik	19.9868	2.05476	0.405727	5.06438	4.09731e-07	1.20837e-05
ENSMUSG00000048807	Slc35e4	172.177	0.9802	0.193563	5.06399	4.10577e-07	1.20867e-05
ENSMUSG00000079283	2310009B15Rik	166.6	-0.824374	0.162841	-5.06246	4.13879e-07	1.21619e-05
ENSMUSG00000062609	Kcnj15	12.9188	2.64128	0.521892	5.06096	4.17146e-07	1.22358e-05
ENSMUSG00000028898	Trnau1ap	1287.09	-0.492038	0.0973225	-5.05574	4.28717e-07	1.25525e-05
ENSMUSG00000038398	Upf3a	1373	0.423195	0.083745	5.05338	4.34057e-07	1.2686e-05
ENSMUSG00000053411	Cbx7	1272.92	-0.711225	0.140828	-5.0503	4.41119e-07	1.28597e-05
ENSMUSG00000015247	Nipsnap3b	909.306	-0.488819	0.096794	-5.0501	4.41581e-07	1.28597e-05
ENSMUSG00000084667	Gm23212	455.41	-0.876584	0.173786	-5.04404	4.558e-07	1.325e-05
ENSMUSG00000027843	Ptpn22	861.251	0.725243	0.143826	5.04249	4.59517e-07	1.33342e-05
ENSMUSG00000097131	D230017M19Rik	164.044	-0.853118	0.169278	-5.03974	4.66162e-07	1.35029e-05
ENSMUSG00000025134	Alyref	13732.6	0.394191	0.0782319	5.03875	4.6858e-07	1.35488e-05
ENSMUSG00000029922	Mkrn1	4977.21	0.411622	0.0817801	5.03328	4.82154e-07	1.39165e-05
ENSMUSG00000018196	Glrx2	361.416	-0.600121	0.119249	-5.03248	4.84164e-07	1.39498e-05
ENSMUSG00000015027	Galns	1675.55	-0.551044	0.109523	-5.03129	4.87187e-07	1.4012e-05
ENSMUSG00000042406	Atf4	12844.7	-0.473611	0.0941731	-5.02915	4.92651e-07	1.41441e-05
ENSMUSG00000020883	Fbxl20	3943.16	0.480598	0.0956576	5.02415	5.05658e-07	1.4492e-05
ENSMUSG00000022098	Bmp1	1012.59	0.615968	0.122673	5.02122	5.13442e-07	1.46892e-05
ENSMUSG00000025202	Scd3	291.247	-0.733294	0.14608	-5.0198	5.17242e-07	1.47718e-05
ENSMUSG00000020496	Rnf187	4812.82	-0.404206	0.0805507	-5.01803	5.22039e-07	1.48827e-05
ENSMUSG00000096768	Erdr1	2007.49	1.62747	0.324894	5.00923	5.46473e-07	1.5552e-05
ENSMUSG00000010095	Slc3a2	2953.81	-0.43806	0.0875421	-5.00399	5.6155e-07	1.59531e-05
ENSMUSG00000037466	4930427A07Rik	957.607	-0.582989	0.116577	-5.00088	5.7069e-07	1.61845e-05
ENSMUSG00000032042	Srpr	3776.03	-0.459157	0.091961	-4.99295	5.94635e-07	1.68049e-05
ENSMUSG00000026883	Dab2ip	413.505	0.717877	0.143775	4.99305	5.94328e-07	1.68049e-05
ENSMUSG00000028943	Espn	25.3736	1.70014	0.341003	4.98571	6.17332e-07	1.74161e-05
ENSMUSG00000021891	Mettl6	2532.02	0.363021	0.0728455	4.98344	6.24623e-07	1.75912e-05
ENSMUSG00000032456	Nmnat3	273.531	-0.777403	0.156323	-4.97306	6.5903e-07	1.85281e-05
ENSMUSG00000026656	Fcgr2b	1291.36	0.581494	0.11705	4.96791	6.76796e-07	1.89293e-05
ENSMUSG00000024301	Kifc5b	925.83	0.557975	0.112314	4.96798	6.76531e-07	1.89293e-05
ENSMUSG00000030284	Creld1	292.131	-0.709843	0.142882	-4.96805	6.76303e-07	1.89293e-05
ENSMUSG00000040446	Rprd1a	996.861	0.475005	0.0956412	4.96653	6.81603e-07	1.89833e-05
ENSMUSG00000002603	Tgfb1	833.872	-0.557482	0.112252	-4.96636	6.8223e-07	1.89833e-05
ENSMUSG00000040429	Mterf	401.221	0.547979	0.110327	4.96687	6.80427e-07	1.89833e-05
ENSMUSG00000094392	Gm3788	1424.5	-0.482007	0.0970878	-4.96465	6.88241e-07	1.91178e-05
ENSMUSG00000048787	Dcun1d3	441.86	0.761091	0.153361	4.96273	6.95087e-07	1.9275e-05
ENSMUSG00000004896	Rrnad1	1067.22	0.898704	0.181161	4.96081	7.02005e-07	1.94337e-05
ENSMUSG00000041939	Mvk	1268.27	-0.710749	0.143296	-4.96	7.04915e-07	1.94811e-05
ENSMUSG00000032883	Acsl3	3139.75	-0.459339	0.092645	-4.95806	7.12013e-07	1.96438e-05
ENSMUSG00000079553	Kifc1	1774.28	0.43594	0.0879501	4.95667	7.17113e-07	1.97438e-05
ENSMUSG00000082189	Gm4784	1103.7	0.599476	0.120958	4.95608	7.19281e-07	1.97438e-05
ENSMUSG00000043895	S1pr2	448.776	-0.709903	0.143235	-4.95621	7.18828e-07	1.97438e-05
ENSMUSG00000070822	Zscan18	164.017	0.940229	0.189725	4.95575	7.20525e-07	1.97446e-05
ENSMUSG00000026187	Xrcc5	2107.21	-0.397632	0.0803104	-4.95119	7.37609e-07	2.01532e-05
ENSMUSG00000065105	Gm26130	234.953	0.83779	0.169213	4.95111	7.37916e-07	2.01532e-05
ENSMUSG00000036339	Tmem260	558.432	-0.53149	0.107504	-4.94391	7.65724e-07	2.08775e-05
ENSMUSG00000076441	Ass1	1043.97	0.535524	0.108388	4.94081	7.7799e-07	2.11765e-05
ENSMUSG00000007783	Cpt1c	113.968	1.02327	0.20724	4.9376	7.90899e-07	2.14918e-05
ENSMUSG00000003528	Slc25a1	2835.1	-0.660173	0.133717	-4.9371	7.9293e-07	2.1511e-05
ENSMUSG00000063268	Parp10	2367.39	0.514768	0.104303	4.93532	8.00193e-07	2.16719e-05
ENSMUSG00000029772	Ahcyl2	3326.48	0.577344	0.117042	4.93281	8.10547e-07	2.19158e-05
ENSMUSG00000076036	Gm22133	7432.93	-0.472407	0.0957894	-4.93173	8.15056e-07	2.20011e-05
ENSMUSG00000043067	Dpy19l1	1934.85	-0.491363	0.0997547	-4.92572	8.40523e-07	2.26509e-05
ENSMUSG00000030062	Rpn1	15807.1	-0.447718	0.091046	-4.91749	8.76607e-07	2.35842e-05
ENSMUSG00000034653	Ythdc2	2026.66	-0.615317	0.125155	-4.91645	8.81266e-07	2.36313e-05
ENSMUSG00000006587	Snai3	26.8478	1.63158	0.331846	4.91669	8.80176e-07	2.36313e-05
ENSMUSG00000024856	Cdk2ap2	1534.22	-0.467942	0.0951988	-4.91542	8.85918e-07	2.37169e-05
ENSMUSG00000059409	Ppp2r5d	6250.52	0.351005	0.0714909	4.90979	9.11739e-07	2.4368e-05
ENSMUSG00000020248	Nfyb	3005.68	0.402234	0.0819638	4.90746	9.22643e-07	2.4619e-05
ENSMUSG00000029798	Herc6	914.626	-0.653805	0.133387	-4.90155	9.50827e-07	2.53294e-05
ENSMUSG00000041203	2310036O22Rik	5097.61	-0.458517	0.0935522	-4.90119	9.52587e-07	2.53348e-05
ENSMUSG00000000753	Serpinf1	65.7617	1.3026	0.266009	4.89681	9.74031e-07	2.58627e-05
ENSMUSG00000083161	Gm11427	701.709	-0.683376	0.139636	-4.89399	9.8811e-07	2.61938e-05
ENSMUSG00000025198	Erlin1	1677.14	0.459014	0.0938036	4.89336	9.91305e-07	2.62357e-05
ENSMUSG00000049928	Glp2r	28.5125	-1.65178	0.33777	-4.89024	1.00713e-06	2.66112e-05
ENSMUSG00000050347	Gm9844	2719.04	-0.460317	0.0941539	-4.88899	1.01354e-06	2.66937e-05
ENSMUSG00000091955	Gm9844	2719.04	-0.460317	0.0941539	-4.88899	1.01354e-06	2.66937e-05
ENSMUSG00000026313	Hdac4	1321.43	0.730272	0.14958	4.88214	1.04942e-06	2.7594e-05
ENSMUSG00000048495	Tyw5	694.361	0.681608	0.139662	4.88041	1.05866e-06	2.77919e-05
ENSMUSG00000032115	Hyou1	14948.7	-0.626043	0.128414	-4.87521	1.08693e-06	2.8488e-05
ENSMUSG00000026043	Col3a1	761.836	1.03292	0.211886	4.87488	1.08873e-06	2.84893e-05
ENSMUSG00000025059	Gyk	1136.41	-0.675138	0.138538	-4.87331	1.09746e-06	2.86716e-05
ENSMUSG00000051098	Mblac2	74.0949	-1.05086	0.215805	-4.86949	1.11888e-06	2.91844e-05
ENSMUSG00000005881	Ergic3	2450.01	-0.421565	0.0866189	-4.8669	1.13364e-06	2.9522e-05
ENSMUSG00000038816	Ctnnal1	3900.9	0.39869	0.0819743	4.8636	1.1527e-06	2.99701e-05
ENSMUSG00000028599	Tnfrsf1b	1202.26	-0.487348	0.100226	-4.86247	1.1593e-06	3.00802e-05
ENSMUSG00000029913	Prdm5	288.322	0.726339	0.149384	4.86224	1.16063e-06	3.00802e-05
ENSMUSG00000019518	Ap4m1	1563.54	0.62821	0.129295	4.85875	1.18129e-06	3.05669e-05
ENSMUSG00000003752	Itpkc	598.005	0.501081	0.103203	4.85527	1.2022e-06	3.10584e-05
ENSMUSG00000021952	Xpo4	3178.5	-0.511533	0.105468	-4.85011	1.2339e-06	3.18268e-05
ENSMUSG00000002274	Metrn	983.37	-0.526013	0.108472	-4.84928	1.23911e-06	3.19106e-05
ENSMUSG00000039396	Neil3	457.65	-0.819074	0.169021	-4.84599	1.25981e-06	3.23922e-05
ENSMUSG00000052632	Asap2	497.149	0.490747	0.101275	4.84568	1.26182e-06	3.23926e-05
ENSMUSG00000020628	Trappc12	2115.02	-0.485102	0.100148	-4.84384	1.27354e-06	3.26421e-05
ENSMUSG00000031996	Aplp2	2073.34	0.366671	0.0757186	4.84255	1.28186e-06	3.28035e-05
ENSMUSG00000050930	Map10	153.347	0.755037	0.155932	4.84208	1.28485e-06	3.28283e-05
ENSMUSG00000002396	Ocel1	243.817	-0.787463	0.162837	-4.8359	1.32548e-06	3.38132e-05
ENSMUSG00000031536	Polb	2300.21	0.439071	0.0908088	4.83512	1.33067e-06	3.38924e-05
ENSMUSG00000010142	Tnfrsf13b	5484.72	-0.398025	0.0823428	-4.83376	1.33981e-06	3.40717e-05
ENSMUSG00000019794	Katna1	2637.38	0.523431	0.108346	4.83109	1.35787e-06	3.44772e-05
ENSMUSG00000049764	Zfp280b	5526.21	-0.465477	0.0963721	-4.83	1.36533e-06	3.45585e-05
ENSMUSG00000052821	Cysltr1	20.1315	1.85627	0.384314	4.83009	1.36471e-06	3.45585e-05
ENSMUSG00000021236	Entpd5	1595.06	-0.416812	0.0863115	-4.82916	1.3711e-06	3.46176e-05
ENSMUSG00000055707	Klhl26	808.115	0.613402	0.127024	4.82904	1.37192e-06	3.46176e-05
ENSMUSG00000056214	Pard6g	249.278	0.657342	0.136209	4.82598	1.39313e-06	3.50983e-05
ENSMUSG00000001128	Cfp	2907.15	-0.82697	0.171431	-4.82393	1.40755e-06	3.54067e-05
ENSMUSG00000021624	Cd180	2015.59	-0.728878	0.151223	-4.81989	1.43635e-06	3.60753e-05
ENSMUSG00000058542	Gm15590	1149.28	-0.498174	0.10338	-4.81887	1.44373e-06	3.62047e-05
ENSMUSG00000038375	Trp53inp2	342.618	-0.588464	0.122151	-4.81751	1.45363e-06	3.63969e-05
ENSMUSG00000039615	Stub1	1989.2	-0.481024	0.0998739	-4.81632	1.46231e-06	3.65577e-05
ENSMUSG00000040264	Gbp5	263.442	0.917127	0.190451	4.81554	1.468e-06	3.66436e-05
ENSMUSG00000063904	Dpp3	4432.93	-0.379578	0.078909	-4.81033	1.5068e-06	3.75544e-05
ENSMUSG00000092595	Gm20427	5976.55	-0.401303	0.0835345	-4.80404	1.55499e-06	3.86963e-05
ENSMUSG00000022472	Desi1	1288.86	-0.519582	0.108165	-4.80359	1.55843e-06	3.87224e-05
ENSMUSG00000021338	Lrrc16a	904.742	0.53833	0.112125	4.80116	1.57747e-06	3.91357e-05
ENSMUSG00000020758	Itgb4	33.6153	1.59215	0.331791	4.79866	1.59728e-06	3.95667e-05
ENSMUSG00000074649	BC029722	360.74	-0.62745	0.130777	-4.79785	1.60376e-06	3.96669e-05
ENSMUSG00000030095	Tmem43	1901.74	0.469502	0.097909	4.79529	1.62443e-06	4.0117e-05
ENSMUSG00000031642	Sh3rf1	863.301	0.715358	0.149235	4.79351	1.63892e-06	4.04135e-05
ENSMUSG00000046562	Unc119b	3372.67	0.359428	0.0750095	4.79177	1.65314e-06	4.07022e-05
ENSMUSG00000037325	Bbs7	376.261	0.94558	0.197347	4.79146	1.65572e-06	4.07041e-05
ENSMUSG00000061603	Akap6	104.634	-1.12933	0.235843	-4.78848	1.68046e-06	4.125e-05
ENSMUSG00000088909	Gm25432	60.6253	-1.1067	0.231135	-4.7881	1.68371e-06	4.12675e-05
ENSMUSG00000093803	Ppp2r3d	83.1554	-1.01102	0.21124	-4.78612	1.70037e-06	4.1613e-05
ENSMUSG00000056895	Hist3h2ba	429.49	-0.919455	0.192181	-4.78432	1.71567e-06	4.19243e-05
ENSMUSG00000024726	2410127L17Rik	613.734	-0.562579	0.117631	-4.78259	1.73053e-06	4.22239e-05
ENSMUSG00000020454	Eif4enif1	7312.15	0.364045	0.0761279	4.78201	1.73547e-06	4.2281e-05
ENSMUSG00000072621	Slfn10-ps	752.641	-0.509103	0.106494	-4.78059	1.74779e-06	4.25174e-05
ENSMUSG00000036781	Rps27l	7242.63	0.578818	0.121086	4.78022	1.75103e-06	4.25324e-05
ENSMUSG00000073435	Nme3	345.168	-0.638373	0.133617	-4.77764	1.77364e-06	4.30173e-05
ENSMUSG00000066677	Pydc3	84.6311	-1.53371	0.321183	-4.77518	1.7955e-06	4.34827e-05
ENSMUSG00000042655	Fam159b	17.4159	2.11063	0.442185	4.77319	1.81328e-06	4.3848e-05
ENSMUSG00000036894	Rap2b	796.144	0.462193	0.0968386	4.77282	1.81666e-06	4.38644e-05
ENSMUSG00000026944	Abca2	1327.77	-0.646916	0.135552	-4.77247	1.81981e-06	4.38752e-05
ENSMUSG00000042660	Wdr55	1993.93	-0.51705	0.108457	-4.76731	1.86701e-06	4.47477e-05
ENSMUSG00000002910	Arrdc2	784.45	0.47654	0.0999474	4.76791	1.86148e-06	4.47477e-05
ENSMUSG00000003549	Ercc1	748.018	-0.482483	0.101204	-4.76745	1.86569e-06	4.47477e-05
ENSMUSG00000087141	Plcxd2	598.02	-0.554682	0.116347	-4.76748	1.86546e-06	4.47477e-05
ENSMUSG00000096280	Gm23287	97.5369	-1.43795	0.301738	-4.76556	1.8833e-06	4.50717e-05
ENSMUSG00000075122	Cd80	2142.84	0.518053	0.108783	4.76226	1.91438e-06	4.57481e-05
ENSMUSG00000011658	Fuz	470.027	-0.737072	0.154817	-4.76091	1.92718e-06	4.59862e-05
ENSMUSG00000065176	Rnu12	144.626	-1.23901	0.260311	-4.75974	1.9384e-06	4.61863e-05
ENSMUSG00000015766	Eps8	363.331	0.801774	0.16854	4.75716	1.96335e-06	4.67122e-05
ENSMUSG00000037815	Ctnna1	1233.33	0.468117	0.0984701	4.75389	1.99537e-06	4.74045e-05
ENSMUSG00000025534	Gusb	4032.32	-0.482787	0.101577	-4.75294	2.00484e-06	4.75601e-05
ENSMUSG00000022680	Pdxdc1	3551.89	-0.362968	0.0764189	-4.74972	2.03699e-06	4.82522e-05
ENSMUSG00000056144	Trim34a	1206.63	-0.77598	0.163412	-4.74862	2.04808e-06	4.84444e-05
ENSMUSG00000002068	Ccne1	1262.6	-0.564826	0.119025	-4.74546	2.08037e-06	4.91366e-05
ENSMUSG00000058586	Serhl	1486.17	-0.619396	0.130601	-4.74267	2.10916e-06	4.96723e-05
ENSMUSG00000053656	Dancr	272.613	0.681001	0.143585	4.74283	2.1075e-06	4.96723e-05
ENSMUSG00000053702	Nebl	343.866	-0.607503	0.128113	-4.74192	2.11699e-06	4.97806e-05
ENSMUSG00000022900	Ildr1	94.95	-1.11299	0.234726	-4.74165	2.11989e-06	4.97806e-05
ENSMUSG00000064080	Fbln2	332.337	0.803724	0.16958	4.73949	2.14256e-06	5.02404e-05
ENSMUSG00000022325	Pop1	2739.52	-0.399926	0.0845252	-4.73145	2.22927e-06	5.21232e-05
ENSMUSG00000063320	1190007I07Rik	305.517	-0.741507	0.15671	-4.73172	2.22625e-06	5.21232e-05
ENSMUSG00000058997	Vwa8	1134.08	-0.496306	0.104957	-4.72866	2.26003e-06	5.27665e-05
ENSMUSG00000024778	Fas	6262.2	0.476313	0.100745	4.72792	2.26828e-06	5.28832e-05
ENSMUSG00000040528	Milr1	364.833	-0.653642	0.138377	-4.72364	2.31665e-06	5.39334e-05
ENSMUSG00000028229	Rmdn1	204.078	-0.82592	0.174863	-4.72323	2.32127e-06	5.39638e-05
ENSMUSG00000041115	Iqsec2	105.435	1.23933	0.262447	4.72223	2.33276e-06	5.41534e-05
ENSMUSG00000024145	Pigf	1438.9	0.479091	0.101515	4.7194	2.36541e-06	5.4833e-05
ENSMUSG00000025408	Ddit3	663.53	-0.535133	0.113408	-4.71866	2.37403e-06	5.48878e-05
ENSMUSG00000053070	9230110C19Rik	60.2975	-1.38785	0.294122	-4.71862	2.37453e-06	5.48878e-05
ENSMUSG00000043243	Fam129c	3567.29	0.426699	0.0905105	4.71436	2.42472e-06	5.59683e-05
ENSMUSG00000029326	Enoph1	1411.36	0.420203	0.0892694	4.70713	2.51228e-06	5.79071e-05
ENSMUSG00000072568	Fam84b	172.51	-0.93417	0.198477	-4.7067	2.5176e-06	5.79476e-05
ENSMUSG00000046207	Pik3r6	368.295	-0.80991	0.1723	-4.70057	2.59436e-06	5.96299e-05
ENSMUSG00000027655	Dhx35	1724.71	0.415559	0.0884335	4.69911	2.61301e-06	5.99737e-05
ENSMUSG00000028438	Kif24	951.463	-0.443758	0.0945239	-4.69466	2.6705e-06	6.12069e-05
ENSMUSG00000010663	Fads1	2468.21	-0.478343	0.101951	-4.69191	2.70673e-06	6.18869e-05
ENSMUSG00000022750	Klhl22	1067.55	0.47826	0.101935	4.69182	2.70779e-06	6.18869e-05
ENSMUSG00000039345	Mettl22	412.57	-0.678756	0.144758	-4.68891	2.7467e-06	6.2688e-05
ENSMUSG00000001794	Capns1	2831.36	-0.415648	0.0886952	-4.68625	2.78251e-06	6.34163e-05
ENSMUSG00000022587	Ly6e	19591	-0.451295	0.0964841	-4.6774	2.9053e-06	6.61103e-05
ENSMUSG00000030116	Mfap5	790.447	0.636335	0.136052	4.67715	2.90885e-06	6.61103e-05
ENSMUSG00000033732	Sf3b3	22914.6	0.340604	0.0728406	4.67602	2.92495e-06	6.63833e-05
ENSMUSG00000030494	Rhpn2	198.976	0.951906	0.203634	4.67459	2.94543e-06	6.6755e-05
ENSMUSG00000026456	Cyb5r1	734.073	-0.455901	0.0976064	-4.67081	3.00014e-06	6.79002e-05
ENSMUSG00000093930	Hmgcs1	14868.8	-0.447152	0.0957714	-4.66895	3.02742e-06	6.83271e-05
ENSMUSG00000030711	Sult1a1	43.4485	1.49552	0.320308	4.66901	3.02648e-06	6.83271e-05
ENSMUSG00000070047	Fat1	747.353	0.801408	0.171744	4.66628	3.06697e-06	6.91238e-05
ENSMUSG00000022562	Oplah	64.1371	1.12928	0.242079	4.66495	3.08693e-06	6.94773e-05
ENSMUSG00000048581	E130311K13Rik	272.012	0.664546	0.142506	4.66329	3.11197e-06	6.9944e-05
ENSMUSG00000030055	Rab43	4720.43	0.419028	0.0899721	4.65732	3.20359e-06	7.19038e-05
ENSMUSG00000033209	Ttc28	149.923	0.85498	0.18364	4.65573	3.22836e-06	7.23598e-05
ENSMUSG00000046952	Gm5815	310.473	0.670012	0.144019	4.65224	3.28353e-06	7.34951e-05
ENSMUSG00000069049	Eif2s3y	5350.15	-0.656197	0.141065	-4.65173	3.29163e-06	7.35749e-05
ENSMUSG00000036480	Prss56	12.4104	2.20576	0.474226	4.65127	3.2989e-06	7.36362e-05
ENSMUSG00000010755	Cars	3607.21	-0.417699	0.0898463	-4.64904	3.33487e-06	7.43369e-05
ENSMUSG00000091166	Tstd1	59.5647	1.12923	0.242927	4.64843	3.34475e-06	7.4455e-05
ENSMUSG00000031604	Sc4mol	7595.25	-0.49266	0.106093	-4.64365	3.4231e-06	7.60949e-05
ENSMUSG00000026767	Fam188a	1200.28	-0.457908	0.0986334	-4.64252	3.44187e-06	7.64077e-05
ENSMUSG00000049807	Arhgap23	305.569	0.740259	0.159563	4.63929	3.49604e-06	7.75044e-05
ENSMUSG00000077440	Gm23130	284.16	-0.589025	0.126997	-4.63811	3.51602e-06	7.78411e-05
ENSMUSG00000028292	Rars2	1728.53	-0.389089	0.0839127	-4.63683	3.53797e-06	7.82204e-05
ENSMUSG00000052751	Repin1	843.05	0.497191	0.107317	4.63292	3.6054e-06	7.9603e-05
ENSMUSG00000073609	D2hgdh	460.855	-0.580603	0.125438	-4.62859	3.68158e-06	8.11746e-05
ENSMUSG00000001763	Tspan33	736.361	0.623494	0.13478	4.62601	3.72775e-06	8.20813e-05
ENSMUSG00000031781	Ciapin1	1528.77	-0.458716	0.0991891	-4.62467	3.75203e-06	8.25041e-05
ENSMUSG00000003992	Ssbp2	302.541	0.570286	0.123596	4.61412	3.94772e-06	8.66898e-05
ENSMUSG00000022544	Fam86	381.336	-0.656721	0.14239	-4.61212	3.98588e-06	8.74097e-05
ENSMUSG00000046027	Stard5	806.253	0.550453	0.119362	4.61161	3.99565e-06	8.75059e-05
ENSMUSG00000037966	Ninj1	261.873	-0.655916	0.142523	-4.60217	4.18121e-06	9.14464e-05
ENSMUSG00000095762	Gm16378	59.9898	-1.06468	0.231455	-4.59995	4.22595e-06	9.23006e-05
ENSMUSG00000005107	Slc2a9	321.886	0.560603	0.121905	4.59867	4.25186e-06	9.2742e-05
ENSMUSG00000020593	Lpin1	1769.87	0.697447	0.151685	4.59798	4.26605e-06	9.29267e-05
ENSMUSG00000006589	Aprt	6532.88	0.463402	0.100913	4.5921	4.38806e-06	9.54566e-05
ENSMUSG00000031278	Acsl4	2840.72	-0.490886	0.106934	-4.59053	4.42112e-06	9.60471e-05
ENSMUSG00000045763	Basp1	10426.4	0.457721	0.099855	4.58386	4.56473e-06	9.90346e-05
ENSMUSG00000054150	Syne3	1712.49	0.405011	0.0883696	4.58315	4.58025e-06	9.92387e-05
ENSMUSG00000008393	Carhsp1	2008.42	0.427231	0.0932404	4.58203	4.60476e-06	9.96369e-05
ENSMUSG00000035200	Chrnb4	64.3119	-1.22181	0.266748	-4.58041	4.64061e-06	0.000100279
ENSMUSG00000024566	Atp9b	2693.53	-0.396641	0.0866148	-4.57936	4.6639e-06	0.000100649
ENSMUSG00000032376	Usp3	2520.11	0.40338	0.0881155	4.57786	4.6976e-06	0.000101107
ENSMUSG00000028654	Mycl	144.234	0.934621	0.204156	4.57797	4.69519e-06	0.000101107
ENSMUSG00000042500	Ago4	240.458	0.6252	0.136694	4.57371	4.79174e-06	0.000102997
ENSMUSG00000001281	Itgb7	455.696	0.76875	0.168121	4.57261	4.81697e-06	0.000103381
ENSMUSG00000025736	Jmjd8	339.715	-0.682879	0.149349	-4.57237	4.82233e-06	0.000103381
ENSMUSG00000019470	Xab2	4748.34	0.361672	0.0791046	4.57207	4.82921e-06	0.000103392
ENSMUSG00000036295	Lrrn3	2313.71	0.653646	0.142976	4.57173	4.83718e-06	0.000103427
ENSMUSG00000019866	Aim1	1643.95	0.498728	0.109115	4.57065	4.86217e-06	0.000103824
ENSMUSG00000098511	mmu-mir-7072	13.5251	2.05108	0.448953	4.56859	4.91011e-06	0.00010471
ENSMUSG00000059288	Cdyl	1545.89	0.385209	0.0843298	4.56789	4.92664e-06	0.000104925
ENSMUSG00000034686	Prr7	133.86	0.8961	0.196222	4.56678	4.95283e-06	0.000105345
ENSMUSG00000024587	Nars	10367.2	-0.338125	0.0740684	-4.56504	4.99403e-06	0.000106082
ENSMUSG00000020736	Nt5c	1803.68	-0.534614	0.117173	-4.56262	5.05195e-06	0.000107173
ENSMUSG00000017664	Slc35c2	1354.71	-0.465734	0.102144	-4.55959	5.12548e-06	0.000108591
ENSMUSG00000040697	Dnajc16	1464.59	0.534222	0.117198	4.55828	5.15745e-06	0.000108996
ENSMUSG00000024194	Cuta	916.263	-0.46892	0.102873	-4.55826	5.15804e-06	0.000108996
ENSMUSG00000029254	Stap1	2517.16	-0.405515	0.0889687	-4.55795	5.16553e-06	0.000109013
ENSMUSG00000062382	Gm10116	8942.3	-0.463726	0.101758	-4.55714	5.18552e-06	0.000109293
ENSMUSG00000027952	Pmvk	1795.96	-0.594534	0.130616	-4.55177	5.31961e-06	0.000111974
ENSMUSG00000033852	Pla2g4b	855.978	0.523407	0.115049	4.54942	5.37931e-06	0.000113084
ENSMUSG00000036281	Snapc4	2604.42	0.647953	0.142512	4.54666	5.45028e-06	0.000114428
ENSMUSG00000070327	Rnf213	12073.8	-0.6547	0.14415	-4.5418	5.57753e-06	0.000116948
ENSMUSG00000081656	Gm11246	390.924	0.57647	0.126965	4.5404	5.61474e-06	0.000117577
ENSMUSG00000020576	Nbas	3327.52	-0.451367	0.0994188	-4.54006	5.62391e-06	0.000117617
ENSMUSG00000068922	Msto1	1924.96	-0.399431	0.0879873	-4.53965	5.63486e-06	0.000117695
ENSMUSG00000033220	Rac2	18469.7	-0.398154	0.0877228	-4.53877	5.65838e-06	0.000118034
ENSMUSG00000014668	Chfr	3346.99	-0.429982	0.0947448	-4.53831	5.67056e-06	0.000118137
ENSMUSG00000075271	Ttc30a1	253.808	0.624421	0.137598	4.53801	5.67865e-06	0.000118154
ENSMUSG00000031644	Nek1	4082.22	0.540975	0.11922	4.53761	5.68959e-06	0.00011823
ENSMUSG00000089762	Ier5l	100.519	0.869285	0.191707	4.53444	5.77576e-06	0.000119867
ENSMUSG00000084145	Gm12263	535.273	0.482766	0.106599	4.52879	5.93223e-06	0.000122958
ENSMUSG00000022960	Donson	2009.88	-0.371477	0.0820329	-4.52839	5.94359e-06	0.000123036
ENSMUSG00000027580	Helz2	10909.6	-0.604487	0.133498	-4.52805	5.95318e-06	0.000123078
ENSMUSG00000024401	Tnf	711.815	-0.612765	0.135662	-4.51684	6.27702e-06	0.000129608
ENSMUSG00000042873	Lhfpl4	23.4958	1.71267	0.379564	4.51221	6.41542e-06	0.000132298
ENSMUSG00000038733	Wdr26	18947.9	-0.565436	0.125362	-4.51043	6.46964e-06	0.000133247
ENSMUSG00000090120	A730090N16Rik	17.7362	-1.98764	0.440762	-4.50956	6.49634e-06	0.000133627
ENSMUSG00000034041	Lyl1	3880.36	-0.439553	0.0975218	-4.50722	6.56815e-06	0.000134934
ENSMUSG00000029469	Ift81	136.65	0.860061	0.190877	4.50584	6.61098e-06	0.000135642
ENSMUSG00000040322	Slc25a24	247.558	0.681252	0.151251	4.50411	6.66503e-06	0.000136579
ENSMUSG00000022774	Ncbp2	2280.27	0.415476	0.092285	4.50209	6.72873e-06	0.00013771
ENSMUSG00000074802	Gas2l3	1148.59	-0.428898	0.0952948	-4.50075	6.77133e-06	0.000138408
ENSMUSG00000030879	Mrpl17	1596.37	-0.507796	0.112923	-4.49682	6.89762e-06	0.000140812
ENSMUSG00000020806	Rhbdf2	924.633	0.624261	0.138837	4.49635	6.91301e-06	0.000140949
ENSMUSG00000021285	Ppp1r13b	1319.46	0.45653	0.10156	4.49518	6.95108e-06	0.000141548
ENSMUSG00000014606	Slc25a11	2424.21	-0.504796	0.112312	-4.49459	6.9703e-06	0.000141761
ENSMUSG00000018040	Rrp7a	5385.7	0.409022	0.0910409	4.49273	7.03166e-06	0.000142831
ENSMUSG00000021670	Hmgcr	16595.5	-0.350917	0.0782008	-4.48738	7.21028e-06	0.000146276
ENSMUSG00000013662	Atad1	5856.37	-0.384329	0.0856552	-4.48693	7.22565e-06	0.000146405
ENSMUSG00000053907	Mat2a	9492.5	-0.38533	0.0859542	-4.48296	7.36138e-06	0.000148969
ENSMUSG00000004085	Zak	4489.9	0.362367	0.0808679	4.48098	7.43011e-06	0.000150173
ENSMUSG00000042763	Maneal	25.0637	1.51527	0.338279	4.47934	7.48752e-06	0.000151146
ENSMUSG00000022483	Col2a1	22.9463	1.71139	0.382198	4.47776	7.54295e-06	0.000152076
ENSMUSG00000064981	Snora70	180.834	-0.869719	0.194282	-4.47657	7.5851e-06	0.000152736
ENSMUSG00000030854	Ptpn5	40.3143	-1.50486	0.336258	-4.47533	7.62947e-06	0.000153439
ENSMUSG00000033685	Ucp2	11370.5	-0.303184	0.0677554	-4.47468	7.65241e-06	0.00015371
ENSMUSG00000026764	Kif5c	873.528	0.616564	0.137827	4.47347	7.69597e-06	0.000154394
ENSMUSG00000057469	E2f6	986.947	-0.393959	0.0880785	-4.47282	7.71941e-06	0.000154674
ENSMUSG00000096210	H1f0	1675.12	-0.519677	0.116205	-4.47206	7.74705e-06	0.000155036
ENSMUSG00000038844	Kif16b	1812.26	-0.390788	0.0873994	-4.47129	7.77497e-06	0.000155404
ENSMUSG00000026581	Sell	653.558	0.927753	0.207579	4.4694	7.84389e-06	0.000156589
ENSMUSG00000037849	Gm4955	179.811	-1.21677	0.272439	-4.4662	7.9621e-06	0.000158754
ENSMUSG00000007029	Vars	30464.4	-0.29087	0.0651377	-4.46546	7.98958e-06	0.000159106
ENSMUSG00000027822	Slc33a1	1902.34	-0.397669	0.0890658	-4.46489	8.01082e-06	0.000159334
ENSMUSG00000022241	Tars	7677.43	-0.314784	0.0705243	-4.46348	8.06389e-06	0.000160194
ENSMUSG00000031901	Dus2l	779.157	-0.473135	0.106052	-4.46136	8.14406e-06	0.000161588
ENSMUSG00000036594	H2-Aa	76011.8	-0.343745	0.0771188	-4.45734	8.29829e-06	0.000164448
ENSMUSG00000041147	Brca2	2152.17	-0.605245	0.135811	-4.45653	8.32969e-06	0.000164518
ENSMUSG00000025574	Tk1	1917.65	-0.582448	0.130697	-4.45647	8.3322e-06	0.000164518
ENSMUSG00000042215	Bag2	971.519	-0.54805	0.122975	-4.4566	8.32717e-06	0.000164518
ENSMUSG00000009739	Pou6f1	486.943	-0.614807	0.137981	-4.45572	8.36117e-06	0.000164825
ENSMUSG00000024340	Btnl2	71.517	-1.0373	0.232811	-4.45555	8.36801e-06	0.000164825
ENSMUSG00000020610	Amz2	587.79	-0.579596	0.130146	-4.45344	8.45035e-06	0.000166245
ENSMUSG00000010057	Nprl2	885.166	0.508671	0.114358	4.44807	8.66454e-06	0.000170252
ENSMUSG00000031628	Casp3	14402.4	0.540732	0.121588	4.44724	8.69805e-06	0.000170528
ENSMUSG00000033902	Mapkbp1	1145.6	0.598837	0.134655	4.4472	8.69953e-06	0.000170528
ENSMUSG00000048012	Zfp473	260.476	-0.742397	0.167	-4.44549	8.76902e-06	0.000171683
ENSMUSG00000001627	Ifrd1	2162.8	-0.398541	0.0897091	-4.44259	8.88829e-06	0.000173808
ENSMUSG00000035498	Cdcp1	44.909	1.38818	0.312516	4.44196	8.91434e-06	0.000173922
ENSMUSG00000038560	Sp6	22.0503	1.5945	0.358965	4.44193	8.91549e-06	0.000173922
ENSMUSG00000015968	Cacna1d	152.553	0.937415	0.211146	4.43965	9.01056e-06	0.000175565
ENSMUSG00000032175	Tyk2	2855.27	-0.477123	0.107489	-4.43879	9.0465e-06	0.000176055
ENSMUSG00000022439	Parvg	6798.74	-0.354578	0.0799121	-4.43709	9.11812e-06	0.000177036
ENSMUSG00000020476	Dbnl	3316.09	-0.473884	0.106801	-4.43708	9.11874e-06	0.000177036
ENSMUSG00000028597	Gpx7	77.0909	1.03002	0.232274	4.43451	9.22801e-06	0.000178944
ENSMUSG00000022416	Cacna1i	81.0614	-1.0673	0.240733	-4.43355	9.26935e-06	0.000179532
ENSMUSG00000001918	Slc1a5	7558.02	-0.630436	0.142247	-4.43199	9.33673e-06	0.000180621
ENSMUSG00000032089	Il10ra	1860.08	0.587563	0.132645	4.4296	9.44095e-06	0.00018242
ENSMUSG00000079019	Insl3	104.38	-1.08969	0.246099	-4.42785	9.51786e-06	0.000183688
ENSMUSG00000018566	Slc2a4	35.118	1.59493	0.360378	4.42571	9.6127e-06	0.000185298
ENSMUSG00000054932	Afp	83.5782	-0.938818	0.212291	-4.42232	9.76445e-06	0.000188
ENSMUSG00000023971	Rrp36	1217.22	0.421851	0.0954267	4.42068	9.83894e-06	0.00018921
ENSMUSG00000039936	Pik3cd	10602.7	0.373312	0.0845883	4.41329	1.01813e-05	0.000195564
ENSMUSG00000022554	Fam203a	616.026	-0.502432	0.1139	-4.41118	1.02807e-05	0.000197238
ENSMUSG00000034088	Hdlbp	10630.6	-0.438089	0.0993295	-4.41047	1.03148e-05	0.00019766
ENSMUSG00000001467	Cyp51	18282.3	-0.422194	0.0957626	-4.40876	1.03965e-05	0.000198991
ENSMUSG00000033948	Zswim5	21.5726	-1.65033	0.37438	-4.40817	1.04246e-05	0.000199294
ENSMUSG00000024312	Wdr46	2509.31	-0.38111	0.0864723	-4.40731	1.04664e-05	0.000199624
ENSMUSG00000063281	Zfp35	832.521	0.464798	0.105456	4.40751	1.04566e-05	0.000199624
ENSMUSG00000034254	Agpat1	2478.82	-0.424449	0.0963548	-4.40506	1.05753e-05	0.000201463
ENSMUSG00000020521	Rnft1	1324.75	-0.407566	0.0925383	-4.4043	1.06128e-05	0.000201941
ENSMUSG00000034118	Tpst1	2493.28	-0.374429	0.0850434	-4.4028	1.06865e-05	0.000203106
ENSMUSG00000027942	4933434E20Rik	3472.75	0.32126	0.0730023	4.40067	1.07915e-05	0.000204771
ENSMUSG00000059479	B3gnt8	36.5191	1.36183	0.30947	4.40052	1.07993e-05	0.000204771
ENSMUSG00000030345	Dyrk4	199.394	0.892171	0.202896	4.39718	1.09668e-05	0.000207565
ENSMUSG00000031538	Plat	76.5396	1.0703	0.243413	4.39707	1.09722e-05	0.000207565
ENSMUSG00000033096	Apmap	2340.08	0.335592	0.07635	4.39544	1.1055e-05	0.000208888
ENSMUSG00000070003	Ssbp4	912.424	-0.73159	0.166503	-4.39385	1.11363e-05	0.000210179
ENSMUSG00000098488	PLA2G4B	334.892	0.894039	0.203782	4.38723	1.14801e-05	0.000216418
ENSMUSG00000019489	Cd70	184.714	0.843515	0.192352	4.38527	1.15844e-05	0.00021813
ENSMUSG00000071076	Jund	14213.4	-0.292007	0.0665998	-4.38451	1.16249e-05	0.000218639
ENSMUSG00000042851	Zc3h6	327.059	-0.619284	0.141299	-4.3828	1.17164e-05	0.000220105
ENSMUSG00000001424	Snd1	14558	-0.366293	0.0836226	-4.38031	1.18513e-05	0.000222382
ENSMUSG00000033644	Piwil2	96.953	-0.902141	0.20597	-4.37995	1.18705e-05	0.000222487
ENSMUSG00000017002	Slpi	3162.66	-0.760121	0.173639	-4.37759	1.20001e-05	0.000224655
ENSMUSG00000040472	Rabggta	545.678	-0.453479	0.103611	-4.37675	1.20462e-05	0.000225259
ENSMUSG00000029602	Rasal1	441.158	-0.5821	0.133029	-4.37573	1.21025e-05	0.000226052
ENSMUSG00000042628	Zfyve1	1245.79	0.429365	0.0982855	4.36855	1.25074e-05	0.000233347
ENSMUSG00000054027	Nt5dc3	1008.83	0.441808	0.101157	4.36756	1.25642e-05	0.000233869
ENSMUSG00000038463	Olfml2b	311.473	0.809061	0.18524	4.36763	1.25602e-05	0.000233869
ENSMUSG00000034789	Rab24	1420.04	-0.767597	0.175801	-4.36628	1.26383e-05	0.000234711
ENSMUSG00000020467	Efemp1	286.537	0.932001	0.213454	4.36628	1.2638e-05	0.000234711
ENSMUSG00000037514	Pank2	2197.69	-0.384611	0.0881265	-4.3643	1.27531e-05	0.000236573
ENSMUSG00000035437	Rabgap1	3656.04	0.329432	0.0755124	4.36262	1.28513e-05	0.000238123
ENSMUSG00000087060	2810442I21Rik	72.7374	-1.18835	0.272416	-4.36226	1.28726e-05	0.000238245
ENSMUSG00000035944	Ttc38	418.457	-0.513712	0.117772	-4.36194	1.28915e-05	0.000238324
ENSMUSG00000090213	Tmem189	2403.17	-0.387362	0.0888367	-4.36038	1.29836e-05	0.000239754
ENSMUSG00000066442	Mthfs	8600.4	0.600113	0.137651	4.35968	1.30253e-05	0.00024025
ENSMUSG00000028969	Cdk5	485.089	-0.673458	0.154637	-4.35509	1.33009e-05	0.000245057
ENSMUSG00000016253	Nelfcd	2337	-0.483483	0.111035	-4.35431	1.33487e-05	0.000245659
ENSMUSG00000034165	Ccnd3	4277.1	0.442693	0.101715	4.35227	1.34733e-05	0.000247391
ENSMUSG00000049858	Suox	449.602	0.509516	0.117064	4.35246	1.34616e-05	0.000247391
ENSMUSG00000097188	Snhg1	6547.39	-0.488153	0.112179	-4.35156	1.3517e-05	0.000247914
ENSMUSG00000037773	Pced1a	1265.45	-0.564836	0.129857	-4.34967	1.36343e-05	0.000248943
ENSMUSG00000037134	Prmt10	905.094	-0.421268	0.09685	-4.3497	1.36327e-05	0.000248943
ENSMUSG00000025780	Itih5	24.8135	-1.5338	0.352625	-4.34967	1.36344e-05	0.000248943
ENSMUSG00000031374	Zfp92	16.4914	1.7331	0.398416	4.34998	1.3615e-05	0.000248943
ENSMUSG00000039236	Isg20	618.57	-0.478694	0.110078	-4.34868	1.3696e-05	0.000249787
ENSMUSG00000064109	Hcst	43.7211	-1.18665	0.272971	-4.34714	1.37923e-05	0.000251261
ENSMUSG00000034751	Mast4	1432.65	0.576122	0.132734	4.34043	1.42205e-05	0.000258773
ENSMUSG00000035842	Ddx11	1226.75	-0.483798	0.111503	-4.33887	1.43217e-05	0.000260322
ENSMUSG00000033904	Ccp110	2027.59	0.578981	0.133506	4.33674	1.44609e-05	0.000262558
ENSMUSG00000062381	Vps28	2415.79	-0.464871	0.107222	-4.33558	1.45375e-05	0.000263655
ENSMUSG00000048827	Pkd1l3	122.512	-0.883538	0.204025	-4.33053	1.48751e-05	0.000269177
ENSMUSG00000051228	Nyx	20.3347	1.95131	0.450587	4.33059	1.48709e-05	0.000269177
ENSMUSG00000029641	Rasl11a	20.2465	1.68818	0.389855	4.33028	1.48917e-05	0.000269177
ENSMUSG00000026811	St6galnac6	517.504	-0.513287	0.118624	-4.327	1.51152e-05	0.000272913
ENSMUSG00000040345	Arhgap9	1525.28	-0.544599	0.125878	-4.32638	1.51577e-05	0.000273377
ENSMUSG00000017466	Timp2	524.239	0.881729	0.203817	4.32607	1.51791e-05	0.000273459
ENSMUSG00000026127	Imp4	3821.94	-0.400198	0.0925396	-4.32461	1.52802e-05	0.000274976
ENSMUSG00000031921	Terf2	1986.34	0.4144	0.0959204	4.32025	1.55855e-05	0.00028016
ENSMUSG00000040350	Trim7	910.977	0.847776	0.196295	4.31889	1.56818e-05	0.000281579
ENSMUSG00000024101	Wash	2274.68	0.395987	0.0917081	4.31791	1.57513e-05	0.000282514
ENSMUSG00000030729	Pgm2l1	1193.32	0.52802	0.122323	4.31659	1.5846e-05	0.0002839
ENSMUSG00000084899	Gm15344	6035.64	-0.597541	0.138467	-4.31539	1.59322e-05	0.00028513
ENSMUSG00000017721	Pigt	1935.03	-0.478808	0.111096	-4.30984	1.63372e-05	0.000292057
ENSMUSG00000052456	Asna1	3495.84	0.375047	0.0870264	4.30958	1.63566e-05	0.000292083
ENSMUSG00000029687	Ezh2	5436.44	0.43058	0.0999248	4.30904	1.63963e-05	0.00029215
ENSMUSG00000045817	Zfp36l2	1958.45	-0.590884	0.137123	-4.30914	1.63891e-05	0.00029215
ENSMUSG00000002204	Napsa	15333.2	-0.337414	0.078331	-4.30754	1.65079e-05	0.000293815
ENSMUSG00000004460	Dnajb11	8942.96	-0.444087	0.103133	-4.30598	1.66252e-05	0.000295579
ENSMUSG00000028883	Sema3a	94.7328	0.859188	0.199557	4.30548	1.66625e-05	0.000295918
ENSMUSG00000062175	Tgif2	733.47	-0.395197	0.0918069	-4.30465	1.6725e-05	0.000296704
ENSMUSG00000027680	Fxr1	7626.35	0.285888	0.0664342	4.30332	1.68258e-05	0.0002979
ENSMUSG00000078851	Hist3h2a	5294.74	-0.715714	0.166318	-4.30328	1.6829e-05	0.0002979
ENSMUSG00000021474	Sfxn1	6226.44	-0.343375	0.0798274	-4.30146	1.69674e-05	0.000300003
ENSMUSG00000047123	Ticam1	1026.21	-0.584079	0.135793	-4.30124	1.69848e-05	0.000300003
ENSMUSG00000020048	Hsp90b1	73396.4	-0.579051	0.134673	-4.29969	1.7104e-05	0.000301781
ENSMUSG00000025804	Ccr1	27.4762	1.47493	0.343311	4.29621	1.73743e-05	0.000306217
ENSMUSG00000030619	Eed	5610.32	0.34038	0.0792586	4.29455	1.75049e-05	0.000308184
ENSMUSG00000060538	Tmem219	417.307	-0.599854	0.139695	-4.29404	1.75452e-05	0.000308559
ENSMUSG00000056116	H2-T22	2853.35	-0.539188	0.125706	-4.28926	1.79269e-05	0.000314591
ENSMUSG00000020807	4933427D14Rik	839.451	0.504232	0.117552	4.28945	1.79112e-05	0.000314591
ENSMUSG00000035530	Eif1	2264.61	-0.496618	0.115808	-4.28828	1.80059e-05	0.000315637
ENSMUSG00000021893	Capn7	3565.72	-0.416155	0.0971102	-4.28539	1.82422e-05	0.000319374
ENSMUSG00000017724	Etv4	57.2166	-1.09702	0.256003	-4.28519	1.82584e-05	0.000319374
ENSMUSG00000002602	Axl	472.132	0.758701	0.177185	4.28197	1.85247e-05	0.000323685
ENSMUSG00000020282	Rhbdf1	1265.22	0.348596	0.0814896	4.27779	1.88757e-05	0.000329464
ENSMUSG00000076617	Ighm	112439	0.45043	0.105364	4.27498	1.91152e-05	0.000333286
ENSMUSG00000035781	R3hdm4	812.142	-0.551926	0.129133	-4.2741	1.91912e-05	0.000334252
ENSMUSG00000028811	Yars	5665.7	-0.418821	0.0980021	-4.27359	1.92349e-05	0.000334654
ENSMUSG00000032482	Cspg5	41.1195	-1.23796	0.289732	-4.27276	1.93068e-05	0.000335547
ENSMUSG00000042682	Selk	1587.83	-0.434805	0.101788	-4.27168	1.94008e-05	0.000336102
ENSMUSG00000073436	Eme2	1413.45	-0.703252	0.164617	-4.27204	1.93694e-05	0.000336102
ENSMUSG00000098120	Gm5914	135.859	0.880269	0.20606	4.27191	1.93805e-05	0.000336102
ENSMUSG00000006611	Hfe	103.944	-0.876387	0.205195	-4.271	1.94597e-05	0.000336762
ENSMUSG00000027305	Ndufaf1	856.754	-0.45969	0.107676	-4.26921	1.96166e-05	0.000339116
ENSMUSG00000033565	Rbfox2	188.018	0.829416	0.194306	4.26862	1.96688e-05	0.000339658
ENSMUSG00000031150	Ccdc120	162.55	0.688752	0.161364	4.2683	1.96965e-05	0.000339774
ENSMUSG00000032744	Heyl	16.2288	1.72058	0.403386	4.26534	1.99597e-05	0.000343949
ENSMUSG00000042558	Adprhl2	1707.75	0.355258	0.0833054	4.26453	2.00328e-05	0.000344844
ENSMUSG00000090019	Gimap1	5543.11	0.381485	0.0894752	4.26359	2.01171e-05	0.000345929
ENSMUSG00000045954	Sdpr	69.4501	1.19574	0.280483	4.26315	2.01566e-05	0.000346242
ENSMUSG00000092686	Gm25745	2795.34	-0.54435	0.127711	-4.26235	2.02286e-05	0.000346745
ENSMUSG00000028952	Zbtb48	431.645	0.604918	0.141919	4.26241	2.02233e-05	0.000346745
ENSMUSG00000031634	Ufsp2	1785.14	-0.50083	0.117543	-4.26084	2.03664e-05	0.000348454
ENSMUSG00000027200	Sema6d	301.897	0.795092	0.186607	4.26078	2.03712e-05	0.000348454
ENSMUSG00000024493	Lars	9929.59	-0.332306	0.0780215	-4.25916	2.05198e-05	0.000350627
ENSMUSG00000063506	Arhgap22	64.2078	1.11962	0.26291	4.25856	2.0575e-05	0.000351202
ENSMUSG00000069094	Pde7a	4151.35	0.428198	0.100678	4.25315	2.10785e-05	0.000359418
ENSMUSG00000021621	Zcchc9	1719.2	0.407393	0.0958178	4.25174	2.12117e-05	0.00036131
ENSMUSG00000055850	Rnf181	1886.92	-0.473776	0.111439	-4.25145	2.1239e-05	0.000361397
ENSMUSG00000056665	Them6	587.501	-0.561441	0.13212	-4.24947	2.14281e-05	0.000364233
ENSMUSG00000023079	Gtf2ird1	147.329	0.680124	0.160092	4.24833	2.15365e-05	0.000365693
ENSMUSG00000035443	Thyn1	1128.32	-0.41646	0.0981052	-4.24503	2.18562e-05	0.000370733
ENSMUSG00000038208	Pgap3	102.473	-0.739747	0.174502	-4.2392	2.24321e-05	0.000380105
ENSMUSG00000025531	Chm	1636.16	-0.530138	0.12522	-4.23364	2.29939e-05	0.000389067
ENSMUSG00000027610	Gss	869.63	0.423013	0.0999206	4.23349	2.30088e-05	0.000389067
ENSMUSG00000021240	Abcd4	422.19	0.625596	0.147801	4.23271	2.30897e-05	0.000390029
ENSMUSG00000025938	Slco5a1	210.171	-0.730872	0.17276	-4.23056	2.33114e-05	0.00039328
ENSMUSG00000000693	Loxl3	122.654	0.71781	0.16968	4.23037	2.33306e-05	0.00039328
ENSMUSG00000022108	Itm2b	8116.56	0.347767	0.0822468	4.22833	2.35434e-05	0.000396381
ENSMUSG00000018765	Fxr2	4457.56	0.324263	0.0766916	4.22814	2.35633e-05	0.000396381
ENSMUSG00000079037	Prnp	328.314	0.546938	0.129422	4.22599	2.37892e-05	0.000399767
ENSMUSG00000040466	Blvrb	678.15	-0.513135	0.121433	-4.22567	2.38226e-05	0.000399914
ENSMUSG00000029622	Arpc1b	11252.8	-0.306177	0.0725248	-4.22169	2.42476e-05	0.000406629
ENSMUSG00000020389	Cdkl3	411.995	0.483694	0.11469	4.21741	2.47127e-05	0.000414001
ENSMUSG00000031274	Col4a5	121.227	0.958835	0.227656	4.21177	2.53382e-05	0.000424044
ENSMUSG00000069631	Strada	1782.27	-0.327476	0.0777819	-4.21018	2.55171e-05	0.000426597
ENSMUSG00000024758	Rtn3	3911.47	-0.352682	0.0837771	-4.20976	2.55639e-05	0.00042694
ENSMUSG00000028979	Masp2	24.2562	1.53303	0.364222	4.20907	2.56428e-05	0.000427819
ENSMUSG00000002279	Lmf1	648.099	-0.485648	0.115402	-4.20832	2.57281e-05	0.000428802
ENSMUSG00000033033	Calhm2	534.951	0.518198	0.123161	4.20748	2.58233e-05	0.000429709
ENSMUSG00000000058	Cav2	36.0437	1.32193	0.314192	4.20738	2.58354e-05	0.000429709
ENSMUSG00000072949	Acot1	110.142	0.791037	0.188093	4.20555	2.60443e-05	0.00043274
ENSMUSG00000021886	Gpr65	746.769	-0.750889	0.178562	-4.2052	2.60846e-05	0.000432966
ENSMUSG00000025159	Mms19	3183.02	0.335502	0.0798359	4.20239	2.64106e-05	0.000437931
ENSMUSG00000031314	Taf1	6559.62	-0.406006	0.0966631	-4.20021	2.66662e-05	0.000441718
ENSMUSG00000089929	Bcl2a1b	10966.7	0.589105	0.140364	4.19698	2.705e-05	0.00044762
ENSMUSG00000031026	Trim66	23.1025	1.46558	0.349316	4.19557	2.72192e-05	0.000449961
ENSMUSG00000034266	Batf	4933.65	0.591737	0.141148	4.19231	2.76134e-05	0.000455814
ENSMUSG00000067148	Polr1c	3868.33	0.577938	0.137869	4.19194	2.76574e-05	0.000455814
ENSMUSG00000033857	Engase	527.944	0.451146	0.107621	4.19199	2.76521e-05	0.000455814
ENSMUSG00000002031	Ift46	1270.38	-0.392274	0.0935841	-4.19167	2.76902e-05	0.000455893
ENSMUSG00000020381	3010026O09Rik	357.887	-0.627202	0.149854	-4.18543	2.84629e-05	0.00046814
ENSMUSG00000030123	Plxnd1	664.27	-0.691482	0.165226	-4.18506	2.85091e-05	0.000468425
ENSMUSG00000064254	Ethe1	551.648	0.496408	0.118663	4.18335	2.8724e-05	0.000471005
ENSMUSG00000029659	Medag	93.9358	1.04531	0.249862	4.18354	2.8701e-05	0.000471005
ENSMUSG00000064145	Arih2	2078.32	0.337725	0.0807523	4.18224	2.88649e-05	0.000472838
ENSMUSG00000048234	Rnf149	825.612	-0.515042	0.123214	-4.18006	2.91433e-05	0.000476724
ENSMUSG00000031712	Il15	59.4908	0.944316	0.225917	4.17992	2.91608e-05	0.000476724
ENSMUSG00000020964	Sel1l	8631.23	-0.456009	0.109178	-4.17677	2.95684e-05	0.000482901
ENSMUSG00000078815	Cacng6	73.4525	-1.14545	0.274379	-4.17469	2.98388e-05	0.000486828
ENSMUSG00000035184	Fam124a	16.209	1.72988	0.414495	4.17346	3.00003e-05	0.000488971
ENSMUSG00000065735	Gm24489	170.594	-0.90502	0.216926	-4.17201	3.01919e-05	0.000491601
ENSMUSG00000039395	Mreg	5220.94	0.368695	0.0883823	4.17159	3.02484e-05	0.000492028
ENSMUSG00000042474	Faim3	562.715	-0.555653	0.133261	-4.16965	3.05062e-05	0.000495726
ENSMUSG00000027805	Pfn2	801.926	0.665161	0.159577	4.16828	3.06904e-05	0.000498197
ENSMUSG00000031297	Slc7a3	163.436	-0.912534	0.218935	-4.16807	3.07196e-05	0.000498197
ENSMUSG00000020307	Cdc34	6960.39	0.332065	0.0796864	4.16715	3.08431e-05	0.000499701
ENSMUSG00000041440	Gk5	147.767	-0.725536	0.174121	-4.16685	3.08831e-05	0.000499851
ENSMUSG00000032409	Atr	4143.27	-0.494575	0.11875	-4.16485	3.11556e-05	0.00050376
ENSMUSG00000035725	Prkx	735.378	-0.529859	0.12725	-4.16393	3.12812e-05	0.000505287
ENSMUSG00000036964	Trim17	5185.63	-0.710901	0.170788	-4.16247	3.14817e-05	0.000507517
ENSMUSG00000018476	Kdm6b	300.34	-0.852958	0.204906	-4.16268	3.1454e-05	0.000507517
ENSMUSG00000046993	Gm5637	1723.49	-0.343045	0.082431	-4.16161	3.16016e-05	0.000508442
ENSMUSG00000016995	Matn4	11.2583	2.00096	0.480799	4.16173	3.15839e-05	0.000508442
ENSMUSG00000038312	Edem2	2717.31	-0.387817	0.0933047	-4.15646	3.23217e-05	0.000519512
ENSMUSG00000038644	Pold1	5979.76	-0.371814	0.0894828	-4.15515	3.2508e-05	0.000521991
ENSMUSG00000000605	Clcn4-2	2017.57	-0.402339	0.0968354	-4.15487	3.25467e-05	0.000522097
ENSMUSG00000069633	Pex11g	154.72	-0.692624	0.166749	-4.15369	3.27156e-05	0.000524289
ENSMUSG00000038569	Rad9b	155.986	-0.7695	0.185319	-4.15229	3.29162e-05	0.000526983
ENSMUSG00000029482	Aacs	3725.72	-0.382772	0.0922033	-4.15139	3.30463e-05	0.000528546
ENSMUSG00000031681	Smad1	681.923	0.507373	0.12225	4.1503	3.32042e-05	0.000530549
ENSMUSG00000028657	Ppt1	1622.49	-0.350349	0.0844647	-4.14787	3.35579e-05	0.000535674
ENSMUSG00000092327	Gm20488	62.8695	1.14869	0.277034	4.14639	3.37766e-05	0.000538635
ENSMUSG00000078695	Cisd3	188.492	-0.691276	0.166742	-4.14577	3.38667e-05	0.000539544
ENSMUSG00000039994	Timeless	4212.55	0.30982	0.0747489	4.1448	3.40104e-05	0.000541302
ENSMUSG00000037151	Lrrc20	223.802	-0.656409	0.15838	-4.14453	3.40512e-05	0.000541421
ENSMUSG00000026589	Sec16b	21.322	1.5441	0.372816	4.14172	3.44712e-05	0.000547563
ENSMUSG00000021390	Ogn	155.467	0.91314	0.220557	4.14014	3.47088e-05	0.000550799
ENSMUSG00000032478	Nme6	669.121	-0.470818	0.113755	-4.13888	3.49003e-05	0.000553298
ENSMUSG00000031295	Phka2	1291.33	-0.445053	0.107602	-4.13612	3.53231e-05	0.000559454
ENSMUSG00000026229	Psmd1	10559.6	-0.357497	0.0864831	-4.13371	3.56946e-05	0.000564788
ENSMUSG00000029134	Plb1	99.3513	0.981142	0.237402	4.13283	3.58325e-05	0.000566419
ENSMUSG00000031392	Irak1	3022.97	-0.593787	0.143794	-4.12943	3.63666e-05	0.000574302
ENSMUSG00000021193	Pitrm1	5006.45	-0.357036	0.0865021	-4.12749	3.66752e-05	0.000578613
ENSMUSG00000034881	Tbxa2r	448.613	0.648872	0.157224	4.12705	3.67451e-05	0.000579154
ENSMUSG00000029056	Pank4	2233.18	0.521579	0.126432	4.12536	3.70153e-05	0.000582848
ENSMUSG00000046897	Zfp740	5013.25	0.323071	0.0783434	4.12379	3.72694e-05	0.000586281
ENSMUSG00000092528	Nlrp1c-ps	36.7074	1.51927	0.368667	4.12098	3.77259e-05	0.000592888
ENSMUSG00000068227	Il2rb	81.2885	-1.35038	0.32804	-4.11651	3.84648e-05	0.000603916
ENSMUSG00000024018	Ccdc167	510.764	-0.507793	0.123366	-4.11615	3.85246e-05	0.000604272
ENSMUSG00000027475	Kif3b	2849.37	0.300463	0.0730298	4.11425	3.88445e-05	0.000608702
ENSMUSG00000006517	Mvd	3622.35	-0.415333	0.101008	-4.1119	3.92416e-05	0.000614331
ENSMUSG00000026189	Pecr	215.832	-0.593237	0.144353	-4.10964	3.96278e-05	0.000619781
ENSMUSG00000032641	Gpr19	125.702	-0.771234	0.187693	-4.10902	3.97345e-05	0.000620851
ENSMUSG00000057948	Unc13d	2489.93	-0.558409	0.13599	-4.10625	4.02131e-05	0.000627725
ENSMUSG00000045382	Cxcr4	3832.9	0.466655	0.113866	4.0983	4.16201e-05	0.000648443
ENSMUSG00000047423	AI837181	612.359	0.504705	0.123147	4.09839	4.16033e-05	0.000648443
ENSMUSG00000029661	Col1a2	2224.67	0.722211	0.176446	4.0931	4.25653e-05	0.000662534
ENSMUSG00000053835	H2-T24	282.732	-0.752785	0.183943	-4.09249	4.26772e-05	0.000663641
ENSMUSG00000024357	Sil1	1140.68	-0.436368	0.106676	-4.09059	4.30279e-05	0.000668454
ENSMUSG00000092358	Gm20430	172.801	0.837212	0.204682	4.0903	4.3081e-05	0.000668639
ENSMUSG00000064513	Gm22457	296.999	0.650603	0.159104	4.08918	4.32899e-05	0.000671242
ENSMUSG00000020135	Apc2	38.4995	1.18367	0.289554	4.08789	4.35309e-05	0.000674335
ENSMUSG00000020916	Krt36	10.0769	2.09834	0.513397	4.08717	4.36675e-05	0.000675807
ENSMUSG00000050891	Tatdn1	423.614	-0.539722	0.132099	-4.08572	4.39401e-05	0.000679378
ENSMUSG00000038822	Hace1	724.62	-0.440173	0.107748	-4.08522	4.40356e-05	0.000680207
ENSMUSG00000028760	Eif4g3	4275.78	-0.550926	0.134875	-4.08471	4.41311e-05	0.000681035
ENSMUSG00000037370	Enpp1	1608.99	-0.508128	0.124444	-4.08318	4.44236e-05	0.000684899
ENSMUSG00000053931	Cnn3	1711.11	-0.538281	0.131895	-4.08114	4.4815e-05	0.000690279
ENSMUSG00000042590	Ipo11	4529.72	-0.321031	0.0786789	-4.08026	4.49852e-05	0.000692244
ENSMUSG00000021687	Scamp1	99.1986	0.822853	0.201718	4.07923	4.51849e-05	0.000694659
ENSMUSG00000034285	Nipsnap1	1096.29	-0.466876	0.114493	-4.07776	4.54726e-05	0.000698422
ENSMUSG00000025485	Ric8	2138.7	-0.335654	0.0823834	-4.07429	4.61554e-05	0.000708239
ENSMUSG00000095118	Snord14d	69.0479	-1.02255	0.251029	-4.07343	4.63262e-05	0.000710189
ENSMUSG00000073069	Mageb2	15.7387	1.83777	0.451263	4.07251	4.65098e-05	0.000712331
ENSMUSG00000024750	Zfand5	3424.01	-0.470828	0.115646	-4.07129	4.67525e-05	0.000715375
ENSMUSG00000037513	Samd4b	1708.81	0.439799	0.108042	4.07064	4.6884e-05	0.000716712
ENSMUSG00000046679	C87436	656.193	0.391482	0.0962633	4.06678	4.76675e-05	0.000728005
ENSMUSG00000065100	Gm26132	62.8574	1.17463	0.28911	4.06291	4.84644e-05	0.00073948
ENSMUSG00000098927	RP24-176F12.14	250.8	-0.536471	0.132087	-4.0615	4.87576e-05	0.000743256
ENSMUSG00000044857	Lemd2	1972.8	0.42031	0.103492	4.06127	4.88069e-05	0.000743311
ENSMUSG00000024190	Dusp1	589.772	-0.744435	0.183387	-4.05937	4.92053e-05	0.000748677
ENSMUSG00000033255	Gm5134	126.449	-0.928976	0.228902	-4.0584	4.94091e-05	0.000751074
ENSMUSG00000024030	Abcg1	1319.02	-0.609958	0.150381	-4.05609	4.99011e-05	0.000757211
ENSMUSG00000074671	Tspyl3	1053.71	0.398291	0.0981963	4.05607	4.99061e-05	0.000757211
ENSMUSG00000013833	Med16	1139.19	-0.526977	0.129957	-4.05501	5.01316e-05	0.000759371
ENSMUSG00000003546	Klc4	631.629	0.435396	0.107374	4.05496	5.01419e-05	0.000759371
ENSMUSG00000031202	Rab39b	553.984	0.471084	0.116195	4.05425	5.0295e-05	0.00076098
ENSMUSG00000021451	Sema4d	3173.05	-0.381235	0.0940413	-4.05392	5.03672e-05	0.000761365
ENSMUSG00000000976	Heatr6	1848.21	0.362383	0.0894057	4.05324	5.05134e-05	0.000762865
ENSMUSG00000027006	Dnajc10	5767.04	-0.286303	0.0706966	-4.04974	5.12745e-05	0.000772206
ENSMUSG00000039357	Fut11	249.203	-0.53436	0.131942	-4.04995	5.12281e-05	0.000772206
ENSMUSG00000022687	Boc	13.4298	1.78356	0.440383	4.05002	5.1213e-05	0.000772206
ENSMUSG00000014195	Dnajc7	10220.8	0.332464	0.0821406	4.0475	5.17675e-05	0.000778909
ENSMUSG00000065701	Rny1	17.2823	-1.60848	0.397591	-4.04555	5.22003e-05	0.000784695
ENSMUSG00000022867	Usp25	3760.17	-0.394502	0.0975466	-4.04424	5.24929e-05	0.000788363
ENSMUSG00000036168	Ccdc38	90.2639	-0.957747	0.236973	-4.04159	5.30902e-05	0.000795863
ENSMUSG00000033855	Ston1	35.9922	1.36583	0.337935	4.04168	5.30693e-05	0.000795863
ENSMUSG00000051107	Gm15440	17.1651	-1.5773	0.390308	-4.04117	5.31841e-05	0.000796536
ENSMUSG00000038127	Ccdc50	8099.8	-0.374371	0.0926578	-4.04036	5.33689e-05	0.000798568
ENSMUSG00000003190	Bcl2l12	769.408	-0.408647	0.101182	-4.03875	5.37377e-05	0.000803347
ENSMUSG00000029592	Usp30	1155.28	0.342475	0.0848482	4.03632	5.42955e-05	0.000810939
ENSMUSG00000004626	Stxbp2	4492.16	-0.40446	0.100225	-4.03551	5.4483e-05	0.000812597
ENSMUSG00000035027	Map2k2	4448.57	-0.367135	0.0909817	-4.03527	5.454e-05	0.000812597
ENSMUSG00000038181	Chpf2	2399.74	-0.453635	0.11242	-4.0352	5.45565e-05	0.000812597
ENSMUSG00000004535	Tax1bp1	7681.39	0.281206	0.0697067	4.03413	5.48042e-05	0.000815539
ENSMUSG00000006010	BC003331	1396.73	-0.379031	0.0939776	-4.0332	5.50215e-05	0.000818023
ENSMUSG00000021614	Vcan	41.5316	1.18866	0.294756	4.0327	5.51385e-05	0.000819014
ENSMUSG00000059323	Tonsl	2158.79	0.487544	0.120919	4.032	5.53039e-05	0.00082072
ENSMUSG00000031303	Map3k15	602.754	-0.642997	0.159671	-4.027	5.64919e-05	0.000837586
ENSMUSG00000026516	Nvl	3563.82	-0.316101	0.0785116	-4.02618	5.66914e-05	0.000839777
ENSMUSG00000068566	Myadm	771.798	-0.555871	0.13812	-4.02454	5.70874e-05	0.000844873
ENSMUSG00000021928	Ebpl	286.81	-0.527427	0.131197	-4.02013	5.81667e-05	0.000860063
ENSMUSG00000047141	Zfp654	902.954	0.643207	0.160011	4.01976	5.82585e-05	0.000860638
ENSMUSG00000019564	Arid3a	7957.04	-0.416531	0.103762	-4.01429	5.96249e-05	0.000880023
ENSMUSG00000024854	Pold4	2493.09	-0.49458	0.123231	-4.01345	5.98383e-05	0.000882371
ENSMUSG00000005397	Nid1	218.199	1.01874	0.253908	4.01223	6.0149e-05	0.000886148
ENSMUSG00000037410	Tbc1d2b	135.026	0.760508	0.189575	4.01164	6.02987e-05	0.000887548
ENSMUSG00000042608	Stk40	1412.36	-0.429445	0.10712	-4.00902	6.09721e-05	0.000896087
ENSMUSG00000033906	Zdhhc15	14.0608	1.67938	0.418907	4.00895	6.09891e-05	0.000896087
ENSMUSG00000000384	Tbrg4	3732.08	-0.312858	0.0780571	-4.00807	6.12163e-05	0.000898613
ENSMUSG00000030493	C230052I12Rik	820.793	-0.472751	0.117977	-4.00715	6.14564e-05	0.000901323
ENSMUSG00000026111	Unc50	1220.61	-0.369176	0.0921375	-4.0068	6.15472e-05	0.000901841
ENSMUSG00000031447	Lamp1	14002.8	0.298872	0.0745969	4.00649	6.1628e-05	0.000902211
ENSMUSG00000068115	Ninl	85.7605	0.787952	0.196693	4.006	6.17545e-05	0.00090325
ENSMUSG00000071645	Tut1	2562.76	0.457176	0.114139	4.00544	6.19009e-05	0.000904576
ENSMUSG00000028173	Wls	524.544	0.584523	0.145951	4.00491	6.20399e-05	0.000905793
ENSMUSG00000049422	Chchd10	1351.59	-0.482589	0.120575	-4.0024	6.27029e-05	0.000914652
ENSMUSG00000028224	Nbn	2593.35	0.359639	0.0898765	4.00148	6.29468e-05	0.000917267
ENSMUSG00000025867	Cplx2	95.9117	0.782944	0.195672	4.0013	6.29951e-05	0.000917267
ENSMUSG00000025024	Smndc1	2803.19	0.474192	0.118546	4.00006	6.33267e-05	0.00092127
ENSMUSG00000000759	Tubgcp3	3585.25	0.345536	0.0864947	3.99489	6.47254e-05	0.000939936
ENSMUSG00000042251	Pm20d1	19.6617	1.56396	0.391472	3.99508	6.46735e-05	0.000939936
ENSMUSG00000029007	Agtrap	660.391	-0.424673	0.106344	-3.9934	6.51318e-05	0.000944993
ENSMUSG00000041852	Tcf20	16926.3	0.297767	0.0746061	3.99119	6.57431e-05	0.00095301
ENSMUSG00000059248	2016-09-09	5774.33	-0.352826	0.0884344	-3.98969	6.61587e-05	0.000956106
ENSMUSG00000059714	Flot1	640.339	-0.397779	0.0997033	-3.98963	6.61769e-05	0.000956106
ENSMUSG00000050852	Gm12115	339.952	-0.483351	0.121153	-3.98957	6.6192e-05	0.000956106
ENSMUSG00000056832	Ttc26	110.697	0.707303	0.177286	3.98962	6.61791e-05	0.000956106
ENSMUSG00000050549	5730508B09Rik	277.763	0.627297	0.157246	3.98928	6.6274e-05	0.000956442
ENSMUSG00000028689	Ccdc163	399.805	-0.522763	0.131054	-3.98892	6.6376e-05	0.000957062
ENSMUSG00000023008	Fmnl3	13022.4	0.343749	0.0862113	3.98729	6.68333e-05	0.000962803
ENSMUSG00000030302	Atp2b2	24.7625	1.35973	0.341044	3.98695	6.69276e-05	0.000963307
ENSMUSG00000037593	BC030499	50.2559	1.04932	0.263223	3.98642	6.70774e-05	0.000964609
ENSMUSG00000069520	Tmem19	1880.57	0.312178	0.0783159	3.98613	6.71588e-05	0.000964926
ENSMUSG00000022751	Nit2	1332.36	0.498873	0.12518	3.98526	6.74072e-05	0.000967638
ENSMUSG00000037349	Nudt22	268.426	0.626689	0.157337	3.98311	6.80196e-05	0.000975568
ENSMUSG00000003070	Efna2	55.2184	0.993477	0.249491	3.98201	6.83344e-05	0.000979218
ENSMUSG00000010721	Lmbr1	100.954	-0.753845	0.189401	-3.98014	6.88739e-05	0.00098608
ENSMUSG00000093874	Gm24539	158.872	-0.633513	0.159193	-3.97953	6.90511e-05	0.000987746
ENSMUSG00000096232	0610012G03Rik	730.692	0.465495	0.116991	3.9789	6.92358e-05	0.000989518
ENSMUSG00000028468	Rgp1	1399.38	-0.584886	0.147072	-3.97687	6.98287e-05	0.000997115
ENSMUSG00000037709	Fam13a	11.7742	1.78671	0.44932	3.97648	6.99428e-05	0.000997867
ENSMUSG00000096755	Gm20746	320.271	-0.511192	0.128585	-3.97552	7.02268e-05	0.00100104
ENSMUSG00000058704	Memo1	1784.09	-0.373531	0.0939727	-3.97489	7.04129e-05	0.00100281
ENSMUSG00000032064	Dixdc1	30.3051	1.31645	0.331292	3.97369	7.07677e-05	0.00100698
ENSMUSG00000023050	Map3k12	234.749	0.775384	0.195288	3.97046	7.17352e-05	0.00101986
ENSMUSG00000047221	Fam185a	598.342	-0.394264	0.0993161	-3.96979	7.19354e-05	0.00102181
ENSMUSG00000079487	Med12	3979.3	-0.500131	0.126016	-3.96878	7.22412e-05	0.00102436
ENSMUSG00000073423	Zfp414	338.07	-0.697032	0.175623	-3.96892	7.21996e-05	0.00102436
ENSMUSG00000020914	Top2a	58262.2	-0.349699	0.0881485	-3.96716	7.27353e-05	0.00103047
ENSMUSG00000031502	Col4a1	283.915	0.726327	0.183113	3.96654	7.29224e-05	0.00103222
ENSMUSG00000091049	Gm1979	22.8433	1.70918	0.430961	3.96597	7.30986e-05	0.00103381
ENSMUSG00000005980	Dnase1	23.813	-1.51486	0.382116	-3.96439	7.35834e-05	0.00103976
ENSMUSG00000085786	Gm15987	863.914	0.602537	0.152001	3.96403	7.36958e-05	0.00104045
ENSMUSG00000022538	Lsg1	3700.81	0.298371	0.0752836	3.9633	7.39204e-05	0.00104271
ENSMUSG00000055485	Soga1	30.3145	1.24089	0.313218	3.96174	7.44062e-05	0.00104866
ENSMUSG00000026950	Neb	146.475	-0.965856	0.243821	-3.96134	7.45316e-05	0.00104951
ENSMUSG00000025817	Nudt5	6432.09	0.34084	0.086104	3.95847	7.54305e-05	0.00106125
ENSMUSG00000021494	Ddx41	4584.02	0.398351	0.100688	3.95631	7.61167e-05	0.00106905
ENSMUSG00000069255	Dusp22	215.722	-0.64092	0.162002	-3.95625	7.61347e-05	0.00106905
ENSMUSG00000079415	Cntf	127.81	0.754064	0.190608	3.9561	7.61822e-05	0.00106905
ENSMUSG00000039886	Tmem120a	619.438	0.441897	0.11171	3.95576	7.62915e-05	0.00106966
ENSMUSG00000026627	Tmem206	623.993	-0.388334	0.098189	-3.95496	7.65462e-05	0.00107231
ENSMUSG00000045658	Pid1	59.3448	1.07514	0.271863	3.9547	7.66309e-05	0.00107257
ENSMUSG00000037940	Inpp4b	653.683	0.622628	0.157605	3.95056	7.79693e-05	0.00108943
ENSMUSG00000004113	Cacna1b	175.307	0.875889	0.22171	3.95061	7.79514e-05	0.00108943
ENSMUSG00000072889	Nfxl1	885.223	-0.542876	0.137511	-3.94787	7.88512e-05	0.0011008
ENSMUSG00000091712	Sec14l5	15.7873	1.76331	0.446683	3.94757	7.89493e-05	0.00110122
ENSMUSG00000033318	Gstt2	3717.8	-0.428626	0.10865	-3.94503	7.97911e-05	0.00111201
ENSMUSG00000097059	Fam120aos	135.549	0.62514	0.1585	3.94411	8.00966e-05	0.00111531
ENSMUSG00000000957	Mmp14	119.607	0.854386	0.216735	3.94208	8.07792e-05	0.00112385
ENSMUSG00000035828	Pim3	1050.01	-0.371487	0.0942626	-3.94098	8.11489e-05	0.00112803
ENSMUSG00000015932	Dstn	6122.13	0.278489	0.0707406	3.93676	8.25889e-05	0.00114609
ENSMUSG00000024177	Nme4	518.086	0.523919	0.133083	3.93678	8.25818e-05	0.00114609
ENSMUSG00000054414	Slc30a7	1593.59	-0.457561	0.116306	-3.93412	8.3503e-05	0.00115779
ENSMUSG00000043542	Zc2hc1a	139.286	0.720627	0.183289	3.93164	8.43692e-05	0.0011688
ENSMUSG00000044165	Bcl2l15	43.8707	1.11851	0.284871	3.92637	8.62389e-05	0.00119368
ENSMUSG00000021476	Habp4	269.462	-0.525121	0.133771	-3.92551	8.65459e-05	0.00119691
ENSMUSG00000033809	Alg3	381.828	-0.583096	0.148549	-3.92526	8.66357e-05	0.00119713
ENSMUSG00000032525	Nktr	4776.7	-0.583751	0.148733	-3.92483	8.67927e-05	0.00119829
ENSMUSG00000090186	Gm7592	258.055	-0.740921	0.188837	-3.92361	8.72324e-05	0.00120333
ENSMUSG00000029468	P2rx7	103.843	0.901552	0.229856	3.92224	8.77296e-05	0.00120917
ENSMUSG00000041187	Prkd2	5181.94	0.454234	0.115958	3.91721	8.95795e-05	0.00123362
ENSMUSG00000003352	Cacnb3	131.34	0.680154	0.173644	3.91695	8.96765e-05	0.00123391
ENSMUSG00000030691	Fchsd2	10692.5	0.426735	0.108962	3.91636	8.98964e-05	0.00123589
ENSMUSG00000030283	St8sia1	50.7288	1.05346	0.269213	3.91311	9.11164e-05	0.0012516
ENSMUSG00000058444	Map2k5	844.29	-0.355812	0.0909859	-3.91063	9.20559e-05	0.00126344
ENSMUSG00000049932	H2afx	16294.1	-0.500206	0.127929	-3.91004	9.22791e-05	0.00126543
ENSMUSG00000007617	Homer1	991.679	-0.394625	0.101044	-3.90546	9.4046e-05	0.00128857
ENSMUSG00000060214	Gm8203	18879.9	-0.420853	0.10778	-3.90475	9.43212e-05	0.00129125
ENSMUSG00000025026	Add3	4487.6	0.374045	0.0958153	3.90381	9.46883e-05	0.00129519
ENSMUSG00000030720	Cln3	553.203	0.475237	0.121772	3.90266	9.51409e-05	0.00130029
ENSMUSG00000043439	E130012A19Rik	882.261	-0.478136	0.122558	-3.9013	9.56763e-05	0.00130541
ENSMUSG00000032224	Fam81a	24.105	1.58526	0.406336	3.90135	9.5658e-05	0.00130541
ENSMUSG00000025220	Mgea5	11043.7	-0.449515	0.115247	-3.90046	9.60094e-05	0.00130885
ENSMUSG00000038762	Abcf1	7178.99	-0.297041	0.0761866	-3.89886	9.66453e-05	0.00131532
ENSMUSG00000043866	Taf10	3795.42	-0.391659	0.100454	-3.89889	9.6635e-05	0.00131532
ENSMUSG00000037447	Arid5a	10173.4	0.328492	0.0843631	3.89378	9.86933e-05	0.00134181
ENSMUSG00000019826	Zbtb24	1058.78	0.348135	0.0894117	3.89362	9.87575e-05	0.00134181
ENSMUSG00000095193	Gm20939	288.269	-0.557496	0.143223	-3.89252	9.92098e-05	0.00134683
ENSMUSG00000097673	Gm26608	21.5945	-1.38415	0.355866	-3.88954	0.000100436	0.00136235
ENSMUSG00000023885	Thbs2	119.16	0.9253	0.237976	3.88822	0.000100984	0.00136863
ENSMUSG00000032342	Mto1	1363.58	0.390056	0.100479	3.88197	0.000103615	0.00140297
ENSMUSG00000029291	Rufy3	635.667	-0.434481	0.111931	-3.88169	0.000103733	0.00140297
ENSMUSG00000018593	Sparc	427.657	0.845715	0.217879	3.88159	0.000103776	0.00140297
ENSMUSG00000028954	Nub1	6685.1	0.316482	0.0815459	3.88103	0.000104016	0.00140504
ENSMUSG00000029208	Guf1	1902.6	-0.397508	0.102432	-3.88071	0.000104153	0.00140531
ENSMUSG00000071151	Gm4799	1149.61	-0.411691	0.10609	-3.88058	0.000104209	0.00140531
ENSMUSG00000039242	B3galnt2	1695.58	-0.316057	0.0814561	-3.8801	0.000104415	0.00140575
ENSMUSG00000057135	Scimp	96.9098	-0.830762	0.214108	-3.88011	0.00010441	0.00140575
ENSMUSG00000038055	Dexi	1124.12	-0.365706	0.0942764	-3.87908	0.000104853	0.00141048
ENSMUSG00000012609	Ttll5	823.15	-0.377594	0.0973679	-3.87801	0.000105315	0.00141553
ENSMUSG00000031711	Zfp330	2173.71	-0.298515	0.0770375	-3.87492	0.000106658	0.0014324
ENSMUSG00000074355	Gm10676	161.174	-0.721626	0.186248	-3.87454	0.000106827	0.00143347
ENSMUSG00000074604	Mgst2	905.686	0.634982	0.163974	3.87245	0.000107748	0.00144464
ENSMUSG00000081520	Gm16200	117.079	0.885049	0.228579	3.87197	0.00010796	0.00144557
ENSMUSG00000029484	Anxa3	113.294	0.901213	0.232758	3.87189	0.000107995	0.00144557
ENSMUSG00000025728	Pigq	1753.41	-0.43759	0.11315	-3.86734	0.000110028	0.00147157
ENSMUSG00000015355	Cd48	12905.8	0.300466	0.0777612	3.86396	0.000111564	0.00149088
ENSMUSG00000043733	Ptpn11	4506.62	-0.298603	0.0773294	-3.86144	0.00011272	0.00150509
ENSMUSG00000032497	Lrrfip2	1118.56	0.337196	0.0873754	3.85917	0.000113774	0.00151792
ENSMUSG00000026893	Gca	68.6848	-0.895606	0.232101	-3.85869	0.000113998	0.00151967
ENSMUSG00000036599	Chst12	595.576	-0.475021	0.123261	-3.85377	0.000116312	0.00154924
ENSMUSG00000079491	H2-T10	599.066	-0.500606	0.129945	-3.85244	0.000116945	0.00155639
ENSMUSG00000029650	Slc46a3	302.655	-0.626777	0.16271	-3.85211	0.000117106	0.00155726
ENSMUSG00000029030	Tprgl	2053.9	-0.297447	0.0772364	-3.85113	0.000117576	0.00156223
ENSMUSG00000031378	Abcd1	971.88	-0.481898	0.125249	-3.84753	0.000119315	0.00158405
ENSMUSG00000024525	Impa2	642.138	-0.424152	0.110251	-3.84714	0.000119505	0.00158453
ENSMUSG00000064721	Gm25855	371.28	-0.624789	0.162416	-3.84685	0.000119644	0.00158453
ENSMUSG00000024617	Camk2a	218.649	-0.590898	0.153604	-3.84688	0.000119631	0.00158453
ENSMUSG00000071654	AI462493	887.895	0.474381	0.123351	3.84578	0.000120168	0.00158887
ENSMUSG00000060314	Zfp941	92.4594	0.778618	0.202459	3.84581	0.000120155	0.00158887
ENSMUSG00000035929	H2-Q4	4613.22	-0.44391	0.115623	-3.83927	0.000123399	0.00163027
ENSMUSG00000057130	Txnl4a	2978.62	0.426681	0.111202	3.837	0.000124549	0.00164413
ENSMUSG00000027598	Itch	5172.18	-0.347364	0.0905531	-3.83603	0.00012504	0.00164927
ENSMUSG00000093752	Gm20716	3928.69	-0.390565	0.101824	-3.83568	0.000125217	0.00165026
ENSMUSG00000065228	Gm25789	115.08	-0.954924	0.248979	-3.83537	0.000125378	0.00165104
ENSMUSG00000026483	Fam129a	6674.55	0.385686	0.100617	3.83319	0.000126492	0.00166319
ENSMUSG00000026360	Rgs2	411.556	-0.768428	0.200468	-3.83317	0.000126505	0.00166319
ENSMUSG00000022237	Ankrd33b	6046.88	0.407252	0.106268	3.8323	0.000126949	0.00166654
ENSMUSG00000032220	Myo1e	4793.97	0.473637	0.123592	3.83227	0.000126965	0.00166654
ENSMUSG00000035901	Dennd5a	6411.36	0.309658	0.0808237	3.83128	0.000127479	0.00167194
ENSMUSG00000019461	Plscr3	382.807	-0.534714	0.139633	-3.82943	0.000128441	0.0016832
ENSMUSG00000025155	Dus1l	2880.9	-0.374172	0.0977174	-3.82912	0.000128602	0.00168395
ENSMUSG00000010751	Tnfrsf22	238.049	-0.592995	0.154923	-3.82766	0.000129365	0.00169257
ENSMUSG00000010025	Aldh3a2	1355.82	-0.336042	0.0878794	-3.82389	0.00013136	0.0017173
ENSMUSG00000028063	Lmna	421.686	0.640492	0.167523	3.82331	0.000131674	0.00172002
ENSMUSG00000017288	Vps53	2442.84	-0.298425	0.0780757	-3.82226	0.000132235	0.00172596
ENSMUSG00000020766	Galk1	4751.7	-0.716016	0.187347	-3.82187	0.000132441	0.00172726
ENSMUSG00000080712	Hist3h2bb-ps	593.475	-0.811958	0.212499	-3.821	0.000132914	0.00173203
ENSMUSG00000092622	Khdc3	68.803	0.92253	0.241575	3.81881	0.000134096	0.00174604
ENSMUSG00000028398	Tmem261	1269.74	-0.422675	0.110715	-3.81769	0.000134708	0.0017526
ENSMUSG00000066270	Gm10157	180.838	-0.567466	0.148655	-3.81734	0.0001349	0.00175369
ENSMUSG00000043008	Klhl6	14548.7	0.508811	0.133335	3.81603	0.000135615	0.0017606
ENSMUSG00000030917	Tmem159	146.473	0.667466	0.174914	3.81597	0.000135647	0.0017606
ENSMUSG00000096160	Gm3436	806.763	0.393408	0.103137	3.81442	0.000136503	0.0017703
ENSMUSG00000025239	Limd1	8795.51	-0.276475	0.0725273	-3.81202	0.000137838	0.0017852
ENSMUSG00000031503	Col4a2	247.797	0.832281	0.218335	3.81195	0.000137873	0.0017852
ENSMUSG00000040877	Wdr25	208.505	-0.533672	0.140057	-3.81038	0.000138754	0.00179518
ENSMUSG00000029407	Uso1	1356.7	-0.642237	0.168592	-3.80942	0.000139295	0.00180075
ENSMUSG00000051890	Klhdc1	687.546	0.449574	0.11817	3.80447	0.000142106	0.00183563
ENSMUSG00000010021	Kif19a	120.624	-0.801959	0.210831	-3.8038	0.000142492	0.00183916
ENSMUSG00000033356	Pus7l	729.974	-0.438485	0.115288	-3.80339	0.000142732	0.00184079
ENSMUSG00000040270	Bach2	1022.45	0.482882	0.127	3.80222	0.000143407	0.00184803
ENSMUSG00000029152	Ociad1	4998.04	-0.320201	0.0842257	-3.8017	0.000143707	0.00185043
ENSMUSG00000022964	Tmem50b	1351.44	-0.396936	0.104419	-3.80136	0.000143902	0.00185147
ENSMUSG00000071379	Hpcal1	442.573	0.574442	0.151135	3.80086	0.000144194	0.00185376
ENSMUSG00000018669	Cdk5rap3	1777.96	-0.374261	0.0984867	-3.80011	0.000144631	0.00185791
ENSMUSG00000026525	Opn3	368.712	-0.471829	0.124186	-3.79936	0.000145069	0.00186206
ENSMUSG00000024477	Pggt1b	1447.59	-0.35143	0.09252	-3.79842	0.000145622	0.00186621
ENSMUSG00000071552	Tigit	41.643	-1.18825	0.312827	-3.79842	0.000145619	0.00186621
ENSMUSG00000031976	Urb2	4241.4	-0.342313	0.0901917	-3.79539	0.000147413	0.00188744
ENSMUSG00000080452	Mir1306	118.169	-0.619289	0.163176	-3.79522	0.000147511	0.00188744
ENSMUSG00000013997	Nit1	1114.01	-0.35108	0.0925706	-3.79257	0.000149098	0.00190624
ENSMUSG00000024474	Ik	7006.78	0.289733	0.0764093	3.79186	0.000149524	0.00191019
ENSMUSG00000002320	Tm9sf1	2627.14	-0.329496	0.0869219	-3.79072	0.000150213	0.00191749
ENSMUSG00000026289	Atg16l1	3244.79	0.591727	0.156186	3.7886	0.000151498	0.00193237
ENSMUSG00000027639	Samhd1	7809.9	-0.30269	0.0799117	-3.7878	0.000151985	0.00193706
ENSMUSG00000030036	Mogs	3471.56	-0.411545	0.108659	-3.78748	0.000152182	0.00193806
ENSMUSG00000043557	Mdga1	12.4272	1.62496	0.429187	3.78613	0.00015301	0.00194707
ENSMUSG00000020003	Pex7	1078.47	-0.48013	0.126903	-3.78343	0.00015468	0.00196678
ENSMUSG00000034801	Sos2	1650.74	0.383466	0.101396	3.78185	0.000155669	0.00197627
ENSMUSG00000048022	Tmem229a	31.4431	1.34112	0.35462	3.78185	0.000155665	0.00197627
ENSMUSG00000059552	Trp53	3425.76	0.387139	0.102375	3.78159	0.000155828	0.00197674
ENSMUSG00000039108	Lsm14b	1961.59	0.284238	0.0752236	3.77858	0.000157726	0.0019977
ENSMUSG00000079002	C030006K11Rik	310.116	-0.545163	0.144272	-3.77873	0.000157633	0.0019977
ENSMUSG00000094405	Gm23143	89.7338	-0.940146	0.248864	-3.77776	0.000158248	0.00200275
ENSMUSG00000044066	Cep68	3310.07	-0.273828	0.0725194	-3.77592	0.000159417	0.00201597
ENSMUSG00000041782	Lad1	2182.63	0.604226	0.160276	3.76992	0.0001633	0.00206347
ENSMUSG00000019428	Fkbp8	7897.45	-0.308141	0.081775	-3.76816	0.000164455	0.00207645
ENSMUSG00000001569	Nom1	2372.87	-0.355004	0.0942508	-3.76659	0.000165491	0.00208792
ENSMUSG00000026875	Traf1	8972.86	0.487795	0.129573	3.76463	0.000166798	0.00209952
ENSMUSG00000026171	Rnf25	1083.83	0.386522	0.102671	3.76466	0.000166776	0.00209952
ENSMUSG00000033862	Cdk10	471.662	-0.586438	0.155764	-3.76492	0.000166603	0.00209952
ENSMUSG00000027562	Car2	137.628	1.1033	0.293165	3.76342	0.000167608	0.00210807
ENSMUSG00000059183	Mtfmt	1133.69	0.537935	0.142965	3.7627	0.000168092	0.00211252
ENSMUSG00000051391	Ywhag	4270.2	-0.31055	0.0825811	-3.76055	0.000169539	0.00212906
ENSMUSG00000038900	Rpl12	2443.5	0.390219	0.103784	3.75991	0.000169975	0.00213289
ENSMUSG00000027435	Cd93	7675.73	0.522635	0.139011	3.75966	0.000170143	0.00213335
ENSMUSG00000026700	Tnfsf4	731.641	0.674187	0.179407	3.75786	0.000171369	0.00214707
ENSMUSG00000053604	Rpia	3614	-0.299647	0.0797686	-3.75645	0.000172338	0.00215662
ENSMUSG00000028269	Gbp2b	813.03	0.701904	0.186857	3.75637	0.000172397	0.00215662
ENSMUSG00000034471	Caskin2	1002.49	0.48256	0.128509	3.75508	0.000173287	0.00216609
ENSMUSG00000057069	Ero1lb	3793.07	-0.450498	0.12	-3.75414	0.000173937	0.00217254
ENSMUSG00000073910	Mob3b	743.096	0.418346	0.111507	3.75175	0.000175605	0.00219169
ENSMUSG00000029455	Aldh2	4310.25	0.301576	0.0804389	3.74913	0.000177449	0.00221301
ENSMUSG00000031622	Sin3b	7723.71	0.336015	0.0896861	3.74656	0.000179274	0.00223234
ENSMUSG00000031506	Ptpn7	4207.24	-0.302292	0.0806823	-3.7467	0.000179179	0.00223234
ENSMUSG00000071369	Map3k5	6122.29	0.340263	0.0908503	3.74532	0.000180167	0.00224174
ENSMUSG00000024276	Zfp397	1597.9	-0.385285	0.10291	-3.74391	0.000181181	0.00225264
ENSMUSG00000063383	Zfp947	60.1344	0.935533	0.2499	3.74363	0.000181379	0.00225337
ENSMUSG00000038295	Atg9b	223.915	1.38238	0.369397	3.74225	0.000182379	0.00226406
ENSMUSG00000030271	Ogg1	317.78	-0.514095	0.137402	-3.74152	0.000182908	0.00226723
ENSMUSG00000051977	Prdm9	236.655	-0.723244	0.193302	-3.74152	0.000182913	0.00226723
ENSMUSG00000056131	Pgm3	950.597	-0.342045	0.0914258	-3.74123	0.00018312	0.00226806
ENSMUSG00000086859	2810008D09Rik	378.585	0.507649	0.135869	3.7363	0.000186749	0.00231126
ENSMUSG00000019979	Apaf1	4560.49	0.33742	0.0903655	3.73395	0.000188503	0.00233118
ENSMUSG00000034850	Tmem127	2503.54	-0.305014	0.0817074	-3.73301	0.000189208	0.00233812
ENSMUSG00000051378	Kif18b	3759.8	0.345793	0.0926492	3.73228	0.000189752	0.00234306
ENSMUSG00000038068	Rnf144b	33.2394	1.37658	0.368912	3.73145	0.000190377	0.002349
ENSMUSG00000030681	Mvp	3583.4	0.343894	0.0921728	3.73098	0.00019074	0.00235169
ENSMUSG00000031662	Snx20	6334.79	0.395825	0.106097	3.73078	0.000190889	0.00235174
ENSMUSG00000038416	Cdc16	3536.7	-0.347819	0.0932604	-3.72955	0.000191825	0.00236148
ENSMUSG00000005469	Prkaca	2043.47	-0.326437	0.0876702	-3.72346	0.000196508	0.0024173
ENSMUSG00000031577	Tti2	1439.49	0.338871	0.0910299	3.72263	0.000197157	0.00242345
ENSMUSG00000008167	Fbxw9	496.991	0.574565	0.154532	3.7181	0.000200726	0.00246546
ENSMUSG00000019494	Cops6	2065.9	-0.376487	0.101282	-3.71723	0.00020142	0.00247211
ENSMUSG00000028653	Trit1	870.454	-0.360186	0.0969415	-3.7155	0.000202802	0.00248416
ENSMUSG00000030924	2610020H08Rik	414.915	-0.558215	0.150242	-3.71544	0.000202853	0.00248416
ENSMUSG00000002797	Ggct	348.805	-0.430234	0.115797	-3.71543	0.000202862	0.00248416
ENSMUSG00000026042	Col5a2	284.128	0.864141	0.232594	3.71524	0.000203013	0.00248416
ENSMUSG00000027770	Dhx36	5617.87	-0.283314	0.0762895	-3.71366	0.000204279	0.0024959
ENSMUSG00000034706	Dnaic2	45.5114	-1.09965	0.296101	-3.71377	0.000204191	0.0024959
ENSMUSG00000004996	Mri1	1133.38	-0.35766	0.0964044	-3.71	0.00020726	0.00253041
ENSMUSG00000048832	Vps37c	455.062	-0.498937	0.134532	-3.70869	0.000208337	0.00254106
ENSMUSG00000028354	Fmn2	105.084	0.659684	0.177882	3.70855	0.000208445	0.00254106
ENSMUSG00000028028	Alpk1	198.411	0.65711	0.177224	3.7078	0.000209069	0.00254676
ENSMUSG00000020589	Fam49a	383.089	0.574591	0.15501	3.70679	0.000209904	0.00255501
ENSMUSG00000042055	Wdr11	1925.5	0.280657	0.0757459	3.70524	0.000211192	0.00256876
ENSMUSG00000061665	Cd2ap	4788.96	-0.344798	0.0930832	-3.70419	0.000212066	0.00257746
ENSMUSG00000002550	Uck1	1975.66	0.329719	0.0890199	3.70388	0.000212331	0.00257876
ENSMUSG00000083199	Gm9432	141.879	-0.676493	0.182665	-3.70346	0.000212675	0.00258101
ENSMUSG00000096334	Sh2d1b1	39.547	-1.11666	0.301677	-3.7015	0.000214329	0.00259913
ENSMUSG00000027951	Adar	6033.31	-0.351302	0.0949375	-3.70035	0.000215304	0.00260902
ENSMUSG00000067212	H2-T23	8719.43	-0.516615	0.139669	-3.69884	0.000216585	0.00262259
ENSMUSG00000025509	Pnpla2	401.589	-0.552955	0.149571	-3.69694	0.000218215	0.00264035
ENSMUSG00000022681	Ntan1	1488.56	-0.397509	0.107531	-3.69671	0.000218411	0.00264076
ENSMUSG00000029752	Asns	3056.98	-0.629506	0.170392	-3.69445	0.00022036	0.00266234
ENSMUSG00000029762	Akr1b8	35.2088	1.22654	0.332022	3.69416	0.000220618	0.00266348
ENSMUSG00000062376	2010012O05Rik	389.429	-0.437995	0.118587	-3.69344	0.000221242	0.00266903
ENSMUSG00000071748	Gm14698	679.776	-0.369279	0.0999905	-3.69314	0.0002215	0.00267016
ENSMUSG00000023348	Trip6	226.526	0.723266	0.1959	3.69201	0.000222487	0.00268007
ENSMUSG00000034055	Phka1	816.844	-0.505764	0.137009	-3.69146	0.000222974	0.00268394
ENSMUSG00000017144	Rnd3	155.814	0.89982	0.243853	3.69001	0.000224248	0.00269728
ENSMUSG00000041734	Kirrel	69.1543	0.917227	0.248641	3.68897	0.000225167	0.00270633
ENSMUSG00000040688	Tbl3	3483.7	-0.298034	0.0808088	-3.68814	0.000225902	0.00271317
ENSMUSG00000020152	Actr2	13790.3	-0.292556	0.0793575	-3.68656	0.000227303	0.00272194
ENSMUSG00000040102	Klhl42	2409.31	0.53609	0.14541	3.68674	0.000227144	0.00272194
ENSMUSG00000033055	Ankrd54	1724.16	0.284578	0.077193	3.68658	0.000227292	0.00272194
ENSMUSG00000097194	9330175E14Rik	64.7818	0.965871	0.261969	3.68697	0.00022694	0.00272194
ENSMUSG00000034818	Celf5	44.5948	1.13623	0.308364	3.68472	0.000228954	0.00273969
ENSMUSG00000041215	Yeats2	2726.7	0.416316	0.11303	3.68324	0.000230286	0.0027536
ENSMUSG00000021884	Hacl1	585.05	-0.622522	0.169063	-3.6822	0.000231231	0.00276287
ENSMUSG00000028719	Cmpk1	5633.2	-0.318398	0.0864853	-3.68153	0.00023184	0.00276811
ENSMUSG00000027954	Efna1	32.8642	1.136	0.308632	3.68075	0.000232552	0.00277457
ENSMUSG00000063406	Tmed5	6195.16	-0.37715	0.102485	-3.68007	0.000233172	0.00277994
ENSMUSG00000015095	Fbxw5	1379.2	-0.417923	0.113583	-3.67944	0.000233746	0.00278473
ENSMUSG00000038975	Rabggtb	4232.92	0.327675	0.0890732	3.67872	0.000234411	0.00278879
ENSMUSG00000058761	Rnf169	2752.48	0.530181	0.144122	3.6787	0.00023443	0.00278879
ENSMUSG00000020821	Kif1c	3950.4	0.294129	0.0799648	3.67824	0.00023485	0.00279174
ENSMUSG00000046338	Gpat2	38.2116	-1.22865	0.334069	-3.67782	0.000235233	0.00279425
ENSMUSG00000017858	Ift52	724.453	-0.401519	0.109188	-3.67732	0.000235697	0.00279772
ENSMUSG00000028015	Ctso	2244.4	-0.503239	0.136862	-3.677	0.000235996	0.00279922
ENSMUSG00000031816	Mthfsd	757.08	-0.515884	0.140316	-3.67659	0.000236374	0.00280166
ENSMUSG00000061613	U2af1	1378.24	0.341952	0.0930182	3.67618	0.00023675	0.00280203
ENSMUSG00000024036	Slc37a1	311.817	-0.438536	0.119286	-3.67635	0.000236592	0.00280203
ENSMUSG00000020284	1810043G02Rik	179.003	0.541072	0.147235	3.67488	0.000237963	0.00281434
ENSMUSG00000030104	Edem1	20277.3	-0.478384	0.130184	-3.67467	0.000238159	0.00281461
ENSMUSG00000015342	Xk	605.418	-0.629197	0.171269	-3.67374	0.000239025	0.00282278
ENSMUSG00000002010	Idh3g	4738.92	-0.33271	0.0905848	-3.67291	0.000239806	0.00282995
ENSMUSG00000062866	Phactr2	448.666	0.652569	0.177682	3.67268	0.000240021	0.00283044
ENSMUSG00000004347	Pde1c	207.268	0.927128	0.252504	3.67174	0.000240906	0.00283882
ENSMUSG00000097885	5031434O11Rik	65.3527	-0.97643	0.265979	-3.67108	0.000241528	0.00284408
ENSMUSG00000020573	Pik3cg	261.698	-0.933785	0.254378	-3.67086	0.000241737	0.00284449
ENSMUSG00000034634	Ly6d	10632.3	0.467534	0.127372	3.67062	0.000241961	0.00284505
ENSMUSG00000098489	mmu-mir-7678	397.278	-0.736275	0.200608	-3.67022	0.000242345	0.00284751
ENSMUSG00000019039	Dalrd3	2094.53	-0.62045	0.16921	-3.66674	0.000245665	0.00288262
ENSMUSG00000090150	Acad11	1118.74	0.316163	0.0862251	3.66671	0.000245688	0.00288262
ENSMUSG00000068129	Cst7	1395.91	0.414633	0.113168	3.66387	0.000248435	0.00291275
ENSMUSG00000052609	Plekhg3	355.616	-0.542215	0.148027	-3.66294	0.000249337	0.00292122
ENSMUSG00000032902	Slc16a1	6776.45	-0.407005	0.111127	-3.66251	0.000249756	0.00292402
ENSMUSG00000034190	Chmp7	2371.71	0.333214	0.0909897	3.66211	0.000250147	0.00292649
ENSMUSG00000035439	Haus8	1094.83	0.339819	0.0928872	3.6584	0.000253794	0.00296702
ENSMUSG00000066037	Hnrnpr	5489.27	-0.329046	0.0899897	-3.65649	0.000255693	0.00298706
ENSMUSG00000040852	Plekhh2	22.8172	1.27152	0.347774	3.65616	0.000256022	0.00298876
ENSMUSG00000031770	Herpud1	14029.3	-0.391917	0.107227	-3.65501	0.000257171	0.00300002
ENSMUSG00000033703	Fuk	840.262	0.389747	0.106688	3.65315	0.000259044	0.0030197
ENSMUSG00000034006	Pqlc1	1983.84	0.398303	0.109108	3.65056	0.000261673	0.00304816
ENSMUSG00000025538	Sumf2	780.432	-0.385999	0.105743	-3.65035	0.000261881	0.0030484
ENSMUSG00000024900	Cpt1a	340.025	-0.543783	0.148978	-3.65009	0.000262152	0.00304937
ENSMUSG00000039191	Rbpj	1904.16	-0.305258	0.0836482	-3.64931	0.000262944	0.00305639
ENSMUSG00000030678	Maz	4982.66	-0.320937	0.0879509	-3.64905	0.000263213	0.00305733
ENSMUSG00000023030	Slc11a2	667.609	-0.420477	0.115302	-3.64674	0.000265589	0.00308273
ENSMUSG00000022718	Dgcr8	2569.66	-0.362674	0.09954	-3.6435	0.000268954	0.00311955
ENSMUSG00000000561	Wdr77	4993.2	-0.278151	0.0763854	-3.64142	0.000271138	0.00314265
ENSMUSG00000031399	Fam3a	467.626	-0.638158	0.175331	-3.63973	0.000272927	0.00316113
ENSMUSG00000042444	Fam63b	3492.23	-0.330741	0.0908796	-3.63933	0.000273351	0.00316378
ENSMUSG00000047342	Zfp286	77.3661	0.854358	0.234793	3.63878	0.000273936	0.0031683
ENSMUSG00000001473	Tubb6	840.896	0.509545	0.14008	3.63752	0.000275274	0.00318151
ENSMUSG00000034105	Tldc1	373.997	0.401886	0.110511	3.63663	0.000276229	0.00319028
ENSMUSG00000030541	Idh2	2588.3	-0.440446	0.121172	-3.63489	0.000278099	0.00320959
ENSMUSG00000032498	Mlh1	1906.22	-0.371263	0.10223	-3.63163	0.000281632	0.00324806
ENSMUSG00000030824	Nucb1	4071.94	-0.391723	0.10803	-3.62607	0.000287765	0.00331644
ENSMUSG00000057337	Chst3	7646.33	0.371318	0.102439	3.62479	0.000289201	0.00333063
ENSMUSG00000031672	Got2	10908.5	-0.30211	0.0833935	-3.6227	0.000291543	0.00335522
ENSMUSG00000095748	Gm14698	650.058	-0.371194	0.102471	-3.62244	0.000291837	0.00335622
ENSMUSG00000019194	Scn1b	30.5355	1.40548	0.388022	3.62217	0.000292143	0.00335737
ENSMUSG00000026112	Coa5	4940.87	-0.313919	0.0867236	-3.61977	0.00029487	0.00338392
ENSMUSG00000020841	Cpd	337.274	0.712607	0.196862	3.61982	0.000294803	0.00338392
ENSMUSG00000079457	Gm7609	151.962	-0.813038	0.224632	-3.61941	0.000295272	0.00338615
ENSMUSG00000031221	Igbp1	4185.11	0.388164	0.107256	3.61905	0.000295683	0.00338847
ENSMUSG00000019699	Akt3	1034.03	0.351124	0.0970517	3.6179	0.000296998	0.00340114
ENSMUSG00000032515	Csrnp1	4302.46	0.364721	0.100817	3.61764	0.000297303	0.00340223
ENSMUSG00000038421	Fcrla	1032.17	0.483342	0.133619	3.61732	0.000297668	0.00340401
ENSMUSG00000038550	Gm129	205.47	-0.538427	0.148868	-3.6168	0.000298263	0.00340842
ENSMUSG00000037032	Apbb1	150.796	0.789488	0.2184	3.61487	0.000300499	0.00343156
ENSMUSG00000029038	Ssu72	5231.88	0.334881	0.0926463	3.61462	0.000300794	0.00343251
ENSMUSG00000084957	Bbip1	980.661	-0.383869	0.106213	-3.61413	0.000301358	0.00343654
ENSMUSG00000039740	Alg2	959.56	-0.441544	0.12219	-3.61359	0.000301988	0.00344131
ENSMUSG00000027937	Jtb	2398.95	-0.381956	0.105758	-3.6116	0.000304317	0.00346519
ENSMUSG00000090812	Samd15	70.6791	-0.833148	0.230697	-3.61143	0.00030451	0.00346519
ENSMUSG00000074158	9830147E19Rik	105.099	0.785736	0.217678	3.60962	0.000306643	0.00348702
ENSMUSG00000051557	Pusl1	750.824	-0.417191	0.115622	-3.60824	0.000308284	0.00350288
ENSMUSG00000021136	Smoc1	87.3869	-0.947007	0.262468	-3.60808	0.000308469	0.00350288
ENSMUSG00000040794	C1qtnf4	16.7465	1.497	0.415218	3.60533	0.000311756	0.00353773
ENSMUSG00000034317	Trim59	1264.48	-0.444695	0.123376	-3.60438	0.000312903	0.0035458
ENSMUSG00000021485	Mxd3	303.298	-0.449617	0.124739	-3.60447	0.000312786	0.0035458
ENSMUSG00000030254	Rad18	1922.3	-0.342997	0.0951959	-3.60306	0.000314492	0.00356132
ENSMUSG00000016308	Ube2a	1813.93	0.358797	0.0995889	3.60278	0.000314828	0.00356264
ENSMUSG00000015776	Med22	1697.07	-0.291001	0.080782	-3.6023	0.000315413	0.00356678
ENSMUSG00000024858	Adrbk1	26286.9	0.234606	0.0651453	3.60127	0.000316664	0.00357683
ENSMUSG00000047669	Msl3l2	79.2752	0.939312	0.260833	3.60121	0.000316742	0.00357683
ENSMUSG00000032553	Srprb	2546.05	-0.336103	0.0933683	-3.59976	0.000318516	0.00359437
ENSMUSG00000006732	Mettl1	923.858	-0.379037	0.105334	-3.59842	0.000320162	0.00361043
ENSMUSG00000025935	Tram1	12489.6	-0.300203	0.0834493	-3.59743	0.000321378	0.00362164
ENSMUSG00000020132	Rab21	5342.81	0.323963	0.090081	3.59635	0.00032271	0.00363412
ENSMUSG00000032565	Nudt16	308.503	-0.650633	0.180962	-3.59541	0.000323885	0.00364483
ENSMUSG00000059923	Grb2	4005.07	-0.29302	0.0815347	-3.59381	0.00032588	0.00366474
ENSMUSG00000085148	Mir22hg	170.543	-0.86241	0.239996	-3.59343	0.000326351	0.0036675
ENSMUSG00000025701	Alox5	15.1031	1.61621	0.449979	3.59174	0.000328481	0.00368889
ENSMUSG00000040928	S100pbp	2793.66	-0.326139	0.0908651	-3.58927	0.000331604	0.00371882
ENSMUSG00000022757	Tfg	1844.95	-0.430582	0.119958	-3.58943	0.000331396	0.00371882
ENSMUSG00000029767	Calu	5684.62	-0.268383	0.0747828	-3.58884	0.000332151	0.00372238
ENSMUSG00000044433	Camsap3	68.9127	0.936394	0.26098	3.588	0.000333229	0.00373189
ENSMUSG00000025602	Zfp202	346.607	0.470484	0.131224	3.58534	0.000336634	0.00376742
ENSMUSG00000028138	Adh5	7236.76	0.363229	0.101334	3.58447	0.000337766	0.00377749
ENSMUSG00000088025	Rprl3	86.332	1.07594	0.300334	3.58247	0.000340364	0.00380393
ENSMUSG00000068854	Hist2h2be	272.134	0.50559	0.141151	3.5819	0.000341103	0.00380957
ENSMUSG00000049775	Tmsb4x	102044	0.38804	0.1084	3.57971	0.000343981	0.00383907
ENSMUSG00000030921	Trim30a	4309.54	-0.542075	0.151544	-3.57702	0.000347529	0.00387335
ENSMUSG00000001027	Scn4a	1353.36	0.49083	0.137216	3.57705	0.000347491	0.00387335
ENSMUSG00000079659	Tmem243	2436.87	-0.356536	0.0996971	-3.5762	0.000348631	0.00388297
ENSMUSG00000087178	A230056P14Rik	81.5411	0.766075	0.21427	3.57528	0.000349852	0.0038939
ENSMUSG00000001025	S100a6	1041.54	0.731993	0.20476	3.57488	0.000350389	0.0038972
ENSMUSG00000079033	Mef2b	2733.28	0.508615	0.142306	3.57409	0.000351451	0.00390368
ENSMUSG00000022414	Tab1	1231.53	0.321147	0.0898508	3.57423	0.000351264	0.00390368
ENSMUSG00000030041	M1ap	39.6333	-1.03217	0.28892	-3.57253	0.000353545	0.00392426
ENSMUSG00000022558	Mroh1	1070.76	-0.40277	0.112806	-3.57046	0.000356357	0.00395276
ENSMUSG00000017195	Zpbp2	78.9093	-0.730157	0.204773	-3.56568	0.000362912	0.00402273
ENSMUSG00000035762	Tmem161b	830.468	-0.522796	0.146657	-3.56474	0.000364215	0.00403442
ENSMUSG00000096910	Zfp955b	542.447	0.388599	0.109076	3.56263	0.000367155	0.00406422
ENSMUSG00000021990	Spata13	958.355	-0.449757	0.126257	-3.56225	0.000367694	0.00406741
ENSMUSG00000079419	Ms4a6c	794.873	1.07299	0.301232	3.56201	0.00036802	0.00406824
ENSMUSG00000028780	Sema3c	230.747	0.958077	0.268994	3.5617	0.000368463	0.00407038
ENSMUSG00000006386	Tek	10.016	1.76399	0.495361	3.56102	0.00036942	0.00407818
ENSMUSG00000073421	H2-Ab1	75170	-0.32451	0.0911618	-3.55971	0.000371264	0.00409297
ENSMUSG00000028874	Fgr	90.6477	-0.92805	0.260698	-3.55986	0.000371046	0.00409297
ENSMUSG00000020952	Scfd1	4136.23	-0.301339	0.0846695	-3.559	0.00037227	0.00409739
ENSMUSG00000051730	Mettl5	515.813	-0.537776	0.151103	-3.55901	0.00037226	0.00409739
ENSMUSG00000034275	Igsf9b	39.1221	0.991579	0.27862	3.55889	0.000372421	0.00409739
ENSMUSG00000027074	Slc43a3	4227.81	-0.295045	0.0829165	-3.55834	0.000373205	0.00410324
ENSMUSG00000066621	Tecpr1	927.228	-0.447563	0.125792	-3.55796	0.000373752	0.00410648
ENSMUSG00000002006	Pdzd4	164.662	0.712986	0.200503	3.55599	0.000376557	0.00413449
ENSMUSG00000021879	Dnah12	694.514	-0.623223	0.175409	-3.55296	0.000380919	0.00417957
ENSMUSG00000003228	Grk5	857.532	0.437217	0.123089	3.55204	0.000382257	0.00419142
ENSMUSG00000089676	B230217C12Rik	22.692	-1.24356	0.350115	-3.55185	0.000382533	0.00419161
ENSMUSG00000020484	Xbp1	21560.2	-0.44959	0.126636	-3.55025	0.000384865	0.00421282
ENSMUSG00000002111	Spi1	1565.48	-0.294948	0.0830842	-3.54999	0.000385246	0.00421282
ENSMUSG00000020910	Adprm	782.05	-0.363522	0.1024	-3.55002	0.000385197	0.00421282
ENSMUSG00000020661	Dnmt3a	8840.87	0.334396	0.0942209	3.54907	0.000386598	0.00422476
ENSMUSG00000028655	Mfsd2a	971.616	-0.335687	0.0946267	-3.54749	0.000388927	0.00424736
ENSMUSG00000028080	Lrba	3605.12	-0.343026	0.0967155	-3.54675	0.000390017	0.0042564
ENSMUSG00000091803	Cox16	1326.87	-0.351772	0.0992155	-3.54553	0.000391818	0.00427091
ENSMUSG00000057101	Zfp180	1070.16	-0.324168	0.091431	-3.5455	0.000391872	0.00427091
ENSMUSG00000036833	Pnpla7	2176.12	0.341842	0.0964213	3.5453	0.000392167	0.00427126
ENSMUSG00000035505	Cox18	678.405	-0.377674	0.106596	-3.54303	0.000395556	0.00430528
ENSMUSG00000030286	Emc3	2180.29	-0.309262	0.0873128	-3.542	0.000397106	0.00431926
ENSMUSG00000024548	Setbp1	3074.94	0.416443	0.117593	3.5414	0.000398004	0.00432613
ENSMUSG00000002064	Sdf2	1512.31	0.40411	0.114126	3.54091	0.000398755	0.0043314
ENSMUSG00000004267	Eno2	260.573	0.677347	0.191332	3.54016	0.000399878	0.00434069
ENSMUSG00000006288	Ttc5	1918.45	0.355312	0.100396	3.5391	0.000401498	0.00434194
ENSMUSG00000089774	Slc5a3	1199.03	0.52783	0.149114	3.53977	0.000400476	0.00434194
ENSMUSG00000053846	Lipg	1197.83	-0.42379	0.119753	-3.53886	0.000401863	0.00434194
ENSMUSG00000037280	Galnt6	759.215	-0.343955	0.0971891	-3.53903	0.000401603	0.00434194
ENSMUSG00000013878	Rnf170	508.441	-0.372248	0.105174	-3.53937	0.000401086	0.00434194
ENSMUSG00000033174	Mgll	327.452	-0.49517	0.13991	-3.5392	0.000401347	0.00434194
ENSMUSG00000065336	Snora34	35.5197	1.04212	0.294424	3.53953	0.000400847	0.00434194
ENSMUSG00000024242	Map4k3	129.041	0.705622	0.199423	3.53831	0.000402695	0.00434803
ENSMUSG00000058013	2016-09-11	5639.6	-0.295915	0.0836597	-3.53713	0.000404498	0.00436381
ENSMUSG00000040405	Havcr1	5003.83	0.37201	0.105177	3.537	0.000404693	0.00436381
ENSMUSG00000025323	Sp4	1057.93	-0.388936	0.110005	-3.53563	0.000406798	0.00438122
ENSMUSG00000093562	Gm23090	19.324	-1.2702	0.35926	-3.5356	0.000406846	0.00438122
ENSMUSG00000027881	Prpf38b	7057.25	0.445548	0.126095	3.53342	0.000410215	0.00441457
ENSMUSG00000020877	Scrn2	574.372	-0.400578	0.113377	-3.53317	0.000410615	0.00441594
ENSMUSG00000046668	Cxxc5	117.493	-0.833801	0.236025	-3.53268	0.000411367	0.00441819
ENSMUSG00000024909	Efemp2	79.1403	0.755649	0.213899	3.53274	0.000411281	0.00441819
ENSMUSG00000072919	Noxred1	270.264	-0.488099	0.138217	-3.53141	0.000413356	0.00443661
ENSMUSG00000053333	Dis3l2	1608.74	0.354043	0.100293	3.53008	0.000415439	0.00445603
ENSMUSG00000041084	Ostc	5620.98	-0.341564	0.0967993	-3.52858	0.000417796	0.00447836
ENSMUSG00000028621	Cyb5rl	288.166	-0.556125	0.157618	-3.5283	0.000418231	0.00448006
ENSMUSG00000022066	Gm21685	162.085	-0.61487	0.174461	-3.5244	0.000424439	0.00454357
ENSMUSG00000036046	5031439G07Rik	1774.88	-0.348119	0.0987788	-3.52423	0.000424722	0.00454361
ENSMUSG00000032656	2016-03-03	524.137	0.573234	0.162768	3.52178	0.000428653	0.00458264
ENSMUSG00000002190	Clgn	64.0379	0.913372	0.259396	3.52115	0.000429683	0.00459063
ENSMUSG00000058922	Gm10052	31586.4	0.343442	0.0975646	3.52014	0.000431312	0.004605
ENSMUSG00000028753	Vwa5b1	311.156	-0.53462	0.151933	-3.5188	0.000433507	0.0046254
ENSMUSG00000097164	Ccdc41os1	304.46	-0.502472	0.142857	-3.51731	0.00043595	0.00464841
ENSMUSG00000032018	Sc5d	4065.84	-0.368887	0.104909	-3.51626	0.00043768	0.0046638
ENSMUSG00000037868	Egr2	1449.76	-0.594317	0.169047	-3.5157	0.000438597	0.00467051
ENSMUSG00000042349	Ikbke	3233.32	0.551901	0.157033	3.51455	0.000440499	0.0046877
ENSMUSG00000070639	Lrrc8b	153.116	-0.641158	0.182446	-3.51423	0.000441037	0.00469035
ENSMUSG00000034771	Tle2	71.3548	-0.858967	0.244489	-3.51332	0.000442552	0.00470338
ENSMUSG00000073176	Zfp449	83.4803	0.743105	0.211549	3.51268	0.000443611	0.00471156
ENSMUSG00000099259	mmu-mir-6922	165.674	-0.532612	0.151664	-3.5118	0.00044509	0.00472417
ENSMUSG00000007570	Fance	537.169	-0.433881	0.123591	-3.51063	0.000447041	0.00474178
ENSMUSG00000071660	Ttc9c	4991.28	-0.290664	0.082808	-3.5101	0.000447944	0.00474826
ENSMUSG00000020455	Trim11	2569.14	0.411396	0.117243	3.50891	0.000449955	0.00476647
ENSMUSG00000095930	Nim1	32.8811	1.01769	0.290062	3.50853	0.000450599	0.00476707
ENSMUSG00000083165	Gm11344	30.4634	1.16281	0.331419	3.50859	0.000450493	0.00476707
ENSMUSG00000001774	Chordc1	5673.73	0.273649	0.078004	3.50814	0.000451245	0.00477081
ENSMUSG00000046295	Ankle1	465.279	-1.20853	0.344629	-3.50675	0.000453618	0.00479277
ENSMUSG00000005699	Pard6a	340.892	-0.503861	0.143693	-3.5065	0.000454039	0.00479411
ENSMUSG00000020601	Trib2	277.052	0.52145	0.148718	3.5063	0.000454379	0.00479458
ENSMUSG00000024327	Slc39a7	5487.07	-0.295482	0.0842772	-3.50607	0.000454769	0.00479559
ENSMUSG00000034855	Cxcl10	48.4071	-0.933217	0.266374	-3.5034	0.000459353	0.00484078
ENSMUSG00000030127	Cops7a	2040.63	-0.304356	0.0868943	-3.5026	0.000460738	0.00485223
ENSMUSG00000027368	Dusp2	3235.4	-0.361023	0.103079	-3.50239	0.000461101	0.00485291
ENSMUSG00000024594	Prrc1	1263.23	-0.358249	0.102336	-3.50071	0.000464012	0.00488039
ENSMUSG00000095597	Gm6472	39263.4	0.432749	0.123692	3.49859	0.000467719	0.0049162
ENSMUSG00000065281	Gm24452	414.434	-0.472744	0.135149	-3.49794	0.000468871	0.00492512
ENSMUSG00000027641	Rbl1	3364.29	-0.309436	0.0885092	-3.49608	0.00047214	0.00495626
ENSMUSG00000033294	Noc4l	3488.49	-0.289444	0.0828076	-3.49538	0.000473389	0.00496352
ENSMUSG00000041000	Trim62	86.6101	-0.713484	0.204124	-3.49535	0.000473444	0.00496352
ENSMUSG00000003062	Stard3nl	1016.17	0.429333	0.12295	3.49194	0.000479523	0.00502401
ENSMUSG00000085399	9130206I24Rik	201.802	-0.582016	0.166792	-3.48948	0.000483959	0.00506723
ENSMUSG00000045251	Zfp688	415.095	0.386668	0.110835	3.48868	0.000485405	0.00507909
ENSMUSG00000022391	Rangap1	10161.7	-0.282737	0.0810671	-3.48769	0.000487204	0.00509464
ENSMUSG00000023832	Acat2	6619.37	-0.406384	0.116548	-3.48683	0.000488787	0.0051079
ENSMUSG00000076038	Gm22774	297.291	-0.528444	0.151569	-3.48648	0.000489424	0.00511127
ENSMUSG00000026956	Uap1l1	1084.9	-0.379819	0.108996	-3.4847	0.000492681	0.00514198
ENSMUSG00000020697	Lig3	2988.77	-0.300846	0.0863453	-3.48422	0.000493574	0.005148
ENSMUSG00000030199	Etv6	3054.17	0.432487	0.124211	3.48186	0.000497949	0.0051903
ENSMUSG00000037405	Icam1	6079.03	0.285415	0.0819803	3.4815	0.000498609	0.00519384
ENSMUSG00000030785	Cox6a2	30.8149	-1.6317	0.468921	-3.47969	0.000501988	0.00522569
ENSMUSG00000051517	Arhgef39	364.996	0.488273	0.140382	3.47818	0.00050484	0.00525202
ENSMUSG00000066148	Prpf4	3518.63	0.253302	0.0728595	3.47658	0.000507861	0.00528006
ENSMUSG00000053565	Eif3k	10733.5	0.353741	0.101756	3.47636	0.000508269	0.00528093
ENSMUSG00000024533	Spire1	345.816	-0.490926	0.141334	-3.47351	0.000513695	0.0053339
ENSMUSG00000002668	Dennd1c	798.613	-0.639064	0.184075	-3.47176	0.000517062	0.00536543
ENSMUSG00000047414	Flrt2	162.474	0.792699	0.228358	3.4713	0.000517951	0.00536779
ENSMUSG00000026357	Rgs18	53.2259	0.952565	0.274411	3.4713	0.000517936	0.00536779
ENSMUSG00000034675	Dbn1	45.4454	-0.920424	0.265309	-3.46925	0.000521915	0.00540543
ENSMUSG00000042644	Itpr3	7617.7	-0.343025	0.0988852	-3.46893	0.000522545	0.0054085
ENSMUSG00000022428	Cby1	784.602	0.498376	0.143688	3.46846	0.000523458	0.00541451
ENSMUSG00000079442	St6galnac4	2790.16	-0.31275	0.0901811	-3.46803	0.000524294	0.0054197
ENSMUSG00000051978	Erich1	518.441	0.370522	0.107039	3.46157	0.000537042	0.00554796
ENSMUSG00000030084	Plxna1	1024.99	0.699551	0.20215	3.46056	0.000539047	0.00556513
ENSMUSG00000030727	Rabep2	4842.14	0.247999	0.0717101	3.45836	0.000543477	0.00560586
ENSMUSG00000085028	Slc2a4rg-ps	479.596	0.664251	0.192077	3.45826	0.000543682	0.00560586
ENSMUSG00000019338	Zfp687	1363.75	-0.402349	0.116366	-3.45762	0.000544961	0.00561548
ENSMUSG00000028085	Pet112	832.388	-0.36796	0.106539	-3.45377	0.000552815	0.00569281
ENSMUSG00000027523	Gnas	17934.6	-0.304838	0.0882946	-3.45251	0.000555395	0.00571575
ENSMUSG00000076431	Sox4	262.339	0.719201	0.208411	3.45088	0.000558769	0.00574683
ENSMUSG00000037526	Atg14	389.111	0.449279	0.1302	3.45068	0.000559169	0.00574731
ENSMUSG00000019578	Ubxn6	1823.14	-0.283867	0.0822742	-3.45025	0.000560063	0.00575286
ENSMUSG00000039405	Prss23	359.796	0.720895	0.209048	3.44846	0.000563792	0.00578751
ENSMUSG00000023262	Acy1	917.122	-0.390594	0.11329	-3.44773	0.000565328	0.00579961
ENSMUSG00000046223	Plaur	47.3985	0.978244	0.283875	3.44604	0.000568861	0.00583217
ENSMUSG00000095352	Gm20783	122.476	-0.808674	0.234701	-3.44555	0.000569891	0.00583904
ENSMUSG00000062510	Nsl1	1950.41	0.328709	0.095415	3.44505	0.000570959	0.00584631
ENSMUSG00000020525	Ppm1d	1764.38	0.339615	0.098674	3.44179	0.000577886	0.0059135
ENSMUSG00000010362	Rdm1	376.076	-0.498756	0.144943	-3.44104	0.000579475	0.00592603
ENSMUSG00000006527	Sfmbt1	1558.72	0.316197	0.091904	3.44051	0.000580623	0.00593404
ENSMUSG00000004880	Lbr	18964.3	-0.293122	0.0852082	-3.44007	0.00058157	0.00593919
ENSMUSG00000039230	Tbcd	6526.89	0.298165	0.0866777	3.43993	0.000581858	0.00593919
ENSMUSG00000037379	Spon2	28.9357	1.1945	0.347352	3.43888	0.000584116	0.00595849
ENSMUSG00000042742	B630005N14Rik	1944.18	0.482573	0.140573	3.4329	0.000597157	0.00608771
ENSMUSG00000026761	Orc4	2902.07	0.544561	0.158788	3.42949	0.000604725	0.00616099
ENSMUSG00000009640	Dmap1	1411.46	0.328052	0.0956883	3.42834	0.000607293	0.00617847
ENSMUSG00000021668	Polk	1333.34	0.548054	0.159856	3.42842	0.000607111	0.00617847
ENSMUSG00000045838	A430105I19Rik	116.944	0.744969	0.217306	3.42821	0.000607582	0.00617847
ENSMUSG00000094638	Gm21972	1574.46	-0.368988	0.107653	-3.42757	0.000609002	0.00618905
ENSMUSG00000004798	Ulk2	1053.34	-0.368729	0.107586	-3.4273	0.000609605	0.0061913
ENSMUSG00000007805	Twist2	39.5466	1.06059	0.309497	3.4268	0.000610737	0.00619892
ENSMUSG00000086329	Gm14233	88.0978	-0.704669	0.205661	-3.42636	0.000611732	0.00620514
ENSMUSG00000057246	BC051142	32.866	-1.13737	0.332184	-3.42392	0.000617253	0.00625724
ENSMUSG00000030505	Prmt3	2608.2	-0.303155	0.088557	-3.42328	0.000618706	0.00626806
ENSMUSG00000001016	Ilf2	6035.32	0.322578	0.0942631	3.4221	0.000621395	0.00628747
ENSMUSG00000075701	Vimp	2915.22	-0.300654	0.0878526	-3.42226	0.00062104	0.00628747
ENSMUSG00000032359	Ctsh	12959.7	0.307274	0.0898039	3.42161	0.000622519	0.00629492
ENSMUSG00000040229	Gpr34	73.2705	1.22066	0.356774	3.42138	0.000623043	0.0062963
ENSMUSG00000032038	St3gal4	297.139	0.522386	0.152714	3.42067	0.000624664	0.00630876
ENSMUSG00000042208	0610010F05Rik	924.531	-0.380214	0.111164	-3.42031	0.000625498	0.00631326
ENSMUSG00000048332	Lhfp	35.3744	1.04326	0.305169	3.41864	0.000629348	0.00634817
ENSMUSG00000073792	Alg6	720.174	-0.405065	0.118523	-3.41762	0.000631723	0.00636817
ENSMUSG00000025786	Zdhhc3	4818.33	-0.278988	0.0816695	-3.41606	0.000635334	0.0064006
ENSMUSG00000005986	Ankrd13d	543.786	0.634746	0.185839	3.41557	0.000636495	0.00640833
ENSMUSG00000021500	Ddx46	8808.64	0.339199	0.0994	3.41247	0.000643782	0.00647768
ENSMUSG00000078622	Ccdc47	4080.1	0.277246	0.0812569	3.41197	0.000644956	0.00648548
ENSMUSG00000087475	4933406I18Rik	20.2369	1.30919	0.383729	3.41175	0.00064548	0.00648674
ENSMUSG00000053332	Gas5	10195.3	-0.486495	0.142688	-3.4095	0.00065083	0.00653242
ENSMUSG00000073702	Rpl31	1698.08	0.342104	0.100337	3.40956	0.000650668	0.00653242
ENSMUSG00000092356	Gm20532	188.844	-0.700109	0.205425	-3.4081	0.00065417	0.00656189
ENSMUSG00000054770	Kctd18	1005.57	0.474117	0.139161	3.40696	0.000656901	0.00658522
ENSMUSG00000008301	Phax	2438.9	0.313486	0.0920199	3.40672	0.000657485	0.00658701
ENSMUSG00000023034	Nr4a1	60.0374	-0.841513	0.247109	-3.40543	0.000660604	0.00661418
ENSMUSG00000032264	Zw10	2540.35	0.2447	0.0718736	3.40458	0.000662648	0.00663056
ENSMUSG00000023980	Taf8	1537.36	0.315462	0.0926919	3.40334	0.00066568	0.0066568
ENSMUSG00000022665	Ccdc80	234.95	0.802564	0.235915	3.40192	0.000669133	0.00668721
ENSMUSG00000024181	Mrpl28	2894.45	0.404125	0.118813	3.40134	0.000670564	0.00669739
ENSMUSG00000026548	Slamf9	35.7042	-1.04083	0.306135	-3.3999	0.000674113	0.00672871
ENSMUSG00000015083	C8g	23.1572	-1.17931	0.347028	-3.39832	0.000678	0.00676336
ENSMUSG00000045414	1190002N15Rik	420.102	-0.460406	0.135504	-3.39773	0.00067948	0.00677395
ENSMUSG00000031143	Ccdc22	1159.47	-0.368051	0.108364	-3.39642	0.000682739	0.00680227
ENSMUSG00000020288	Ahsa2	2362.76	-0.289377	0.0852415	-3.39479	0.000686825	0.0068346
ENSMUSG00000090639	Gm20425	1291.01	-0.327894	0.0965831	-3.39494	0.000686432	0.0068346
ENSMUSG00000020303	Stc2	31.6337	-1.45717	0.429271	-3.39453	0.000687467	0.0068368
ENSMUSG00000052837	Junb	7064.6	-0.349392	0.102961	-3.39343	0.000690243	0.00686021
ENSMUSG00000028980	H6pd	871.094	-0.392042	0.115604	-3.39124	0.000695759	0.00691081
ENSMUSG00000085417	Gm13919	31.7715	1.06822	0.315039	3.39076	0.000696989	0.0069188
ENSMUSG00000026197	Zfand2b	544.65	-0.369059	0.10893	-3.38803	0.000703975	0.00698388
ENSMUSG00000032570	Atp2c1	2765.12	-0.26333	0.0777432	-3.38718	0.000706153	0.00700121
ENSMUSG00000063953	Amd2	1246.03	-0.390701	0.115415	-3.38519	0.000711297	0.00704791
ENSMUSG00000028211	Trp53inp1	10371.3	0.602219	0.177996	3.38332	0.000716151	0.00709168
ENSMUSG00000088108	Snora47	83.817	0.734265	0.217078	3.38249	0.00071832	0.00710883
ENSMUSG00000073987	Ggh	316.75	0.525816	0.155525	3.3809	0.000722489	0.00714574
ENSMUSG00000005610	Eif4g2	32895.2	-0.290593	0.0859609	-3.38052	0.000723486	0.00715062
ENSMUSG00000073491	Pydc4	79.0636	-1.00484	0.297256	-3.38038	0.000723863	0.00715062
ENSMUSG00000002996	Hbp1	1454.68	0.359393	0.106339	3.37969	0.000725665	0.00715971
ENSMUSG00000025730	Rab40c	407.803	0.48102	0.142323	3.37978	0.000725428	0.00715971
ENSMUSG00000073633	Fbxo36	72.5947	0.880872	0.260826	3.37724	0.000732183	0.00721965
ENSMUSG00000088219	Gm22077	354.8	-0.533291	0.157934	-3.37668	0.000733676	0.00722998
ENSMUSG00000041607	Mbp	3271.04	0.324444	0.0961138	3.37562	0.000736485	0.00725326
ENSMUSG00000022365	Derl1	7103.15	-0.231466	0.0685768	-3.37528	0.000737401	0.00725349
ENSMUSG00000051185	Fam174a	618.09	0.405484	0.120129	3.37541	0.000737052	0.00725349
ENSMUSG00000042195	Slc35f2	673.376	-0.385404	0.114207	-3.3746	0.000739218	0.00726697
ENSMUSG00000071653	1810009A15Rik	1909.3	-0.380687	0.112818	-3.37435	0.000739915	0.00726941
ENSMUSG00000041729	Coro2b	59.7868	-1.09367	0.324214	-3.37329	0.000742747	0.00729283
ENSMUSG00000062075	Lmnb2	1827.64	-0.311434	0.0923317	-3.37299	0.000743557	0.00729638
ENSMUSG00000024235	Map3k8	1800	0.393163	0.116663	3.37008	0.000751471	0.00736958
ENSMUSG00000031960	Aars	13614	-0.246136	0.0730506	-3.36939	0.00075334	0.00737341
ENSMUSG00000046636	Gm7729	4052.63	0.34624	0.102758	3.36948	0.000753112	0.00737341
ENSMUSG00000027455	Nsfl1c	3147.98	0.30074	0.0892603	3.36925	0.000753741	0.00737341
ENSMUSG00000025351	Cd63	142.46	0.897284	0.266327	3.3691	0.00075413	0.00737341
ENSMUSG00000037346	Hrh4	14.5957	-1.41609	0.420272	-3.36945	0.00075318	0.00737341
ENSMUSG00000025484	Bet1l	825.269	0.31099	0.0923428	3.36778	0.000757774	0.00740458
ENSMUSG00000026959	Grin1	15.9015	-1.48966	0.442458	-3.36679	0.00076048	0.00742656
ENSMUSG00000021418	Rpp40	730.471	-0.364539	0.108287	-3.36641	0.000761543	0.00743006
ENSMUSG00000044434	Gm9791	288.709	0.471487	0.14006	3.36633	0.000761753	0.00743006
ENSMUSG00000038685	Rtel1	2970.63	-0.480567	0.142786	-3.36565	0.000763638	0.00744398
ENSMUSG00000002326	Gmpr2	1294.54	0.402597	0.119663	3.36442	0.000767052	0.00747278
ENSMUSG00000034282	Evpl	36.9075	1.04453	0.310547	3.36351	0.000769594	0.00749305
ENSMUSG00000021108	Prkch	82.7116	0.645833	0.19207	3.36248	0.000772448	0.00751634
ENSMUSG00000001518	Itfg2	792.362	-0.364492	0.108419	-3.36189	0.000774121	0.00752666
ENSMUSG00000077565	Gm23201	83.5874	-0.889404	0.264564	-3.36177	0.000774436	0.00752666
ENSMUSG00000040195	Tmem194	1482.22	-0.278867	0.0829643	-3.36129	0.000775791	0.00753533
ENSMUSG00000098580	mmu-mir-7023	185.679	0.517109	0.153873	3.36062	0.00077767	0.00754906
ENSMUSG00000063972	Nr6a1	229.835	-0.478622	0.142524	-3.35818	0.000784563	0.00761143
ENSMUSG00000043336	Filip1l	2716.14	0.355853	0.106027	3.35624	0.000790102	0.00766059
ENSMUSG00000053038	Gm6180	4208.72	-0.251834	0.0750426	-3.35587	0.000791148	0.00766616
ENSMUSG00000052293	Taf9	5169.09	0.349967	0.104298	3.35544	0.000792396	0.00767368
ENSMUSG00000098468	RP24-280G4.9	114.325	0.63398	0.188954	3.35521	0.000793058	0.00767552
ENSMUSG00000021375	Kif13a	184.86	0.644683	0.192197	3.35428	0.00079571	0.0076966
ENSMUSG00000011256	Adam19	8433.5	0.415937	0.12405	3.35298	0.000799465	0.00772832
ENSMUSG00000089083	Rnu7	37.1962	-0.952814	0.284231	-3.35226	0.000801556	0.00774393
ENSMUSG00000029470	P2rx4	822.437	-0.427851	0.127649	-3.35178	0.000802942	0.00775271
ENSMUSG00000094627	Gm10182	1695.6	-0.321883	0.0960584	-3.35091	0.000805465	0.00775863
ENSMUSG00000029263	Pigg	879.218	0.33442	0.0997871	3.35133	0.000804237	0.00775863
ENSMUSG00000039599	Fam149b	557.579	-0.357016	0.106535	-3.35115	0.000804763	0.00775863
ENSMUSG00000006463	Zdhhc24	319.228	-0.51985	0.155133	-3.351	0.000805217	0.00775863
ENSMUSG00000028914	Casp9	883.432	-0.365568	0.109107	-3.35056	0.00080649	0.0077639
ENSMUSG00000026273	Mterfd2	947.04	0.324539	0.0969252	3.34834	0.000812968	0.00782162
ENSMUSG00000022837	Iqcb1	1442	-0.345874	0.103371	-3.34594	0.000820027	0.00788487
ENSMUSG00000072770	Acrbp	202.455	0.70062	0.209424	3.34547	0.000821443	0.00789382
ENSMUSG00000027324	Rpusd2	845.514	0.35286	0.105542	3.3433	0.000827875	0.00795092
ENSMUSG00000041488	Stx3	38.4041	0.947849	0.283646	3.34166	0.000832786	0.00799337
ENSMUSG00000052062	Pard3b	148.493	0.623445	0.18659	3.34126	0.000834002	0.00800032
ENSMUSG00000068324	Gm10029	508.651	0.543732	0.162839	3.33908	0.000840572	0.00805858
ENSMUSG00000095180	Rhox5	159.784	0.757316	0.226848	3.33843	0.000842544	0.00807272
ENSMUSG00000049353	Rd3	31.1626	1.00464	0.301	3.33767	0.000844835	0.00808991
ENSMUSG00000002781	Tmem143	214.409	-0.483933	0.145022	-3.33697	0.000846959	0.00810546
ENSMUSG00000037104	Socs5	113.074	0.728541	0.218418	3.33553	0.000851369	0.00814287
ENSMUSG00000003500	Impdh1	993.594	-0.541609	0.162393	-3.33516	0.000852488	0.008144
ENSMUSG00000072812	Ahnak2	127.652	0.909391	0.272661	3.33524	0.000852243	0.008144
ENSMUSG00000021892	Sh3bp5	8191.31	0.256879	0.0770476	3.33403	0.000855981	0.00816972
ENSMUSG00000097415	AU020206	1161.69	0.411808	0.123519	3.33396	0.000856186	0.00816972
ENSMUSG00000053914	Kdm4d	283.502	0.437621	0.131271	3.33373	0.000856902	0.00817175
ENSMUSG00000038141	Tmem181a	172.924	-0.561364	0.168448	-3.33256	0.00086052	0.00820144
ENSMUSG00000021569	Trip13	2354.81	-0.357033	0.107226	-3.32972	0.000869343	0.00828067
ENSMUSG00000022528	Hes1	85.6875	-0.847898	0.254674	-3.32934	0.00087052	0.00828702
ENSMUSG00000096255	Dynlt1b	692.66	0.353833	0.106298	3.32869	0.000872543	0.00830142
ENSMUSG00000020238	Ncln	3280.06	-0.318601	0.0957267	-3.32823	0.000873989	0.00831032
ENSMUSG00000029319	Coq2	1522.79	-0.383348	0.115246	-3.32634	0.000879939	0.008362
ENSMUSG00000071644	Eef1g	32616.8	0.320258	0.0962923	3.3259	0.000881336	0.00836521
ENSMUSG00000040327	Cul9	617.956	0.587966	0.176792	3.32575	0.000881822	0.00836521
ENSMUSG00000027499	Pkia	12.6081	1.54286	0.463876	3.32602	0.000880971	0.00836521
ENSMUSG00000097534	Gm16675	136.779	-0.557673	0.167738	-3.32467	0.000885241	0.00839275
ENSMUSG00000041560	Gltscr2	12717.6	0.231383	0.0695992	3.3245	0.000885762	0.00839279
ENSMUSG00000054309	Cpsf3	6189.3	-0.246464	0.0741462	-3.32403	0.000887254	0.00840203
ENSMUSG00000041481	Serpina3g	1111.05	-0.51434	0.154751	-3.32366	0.000888454	0.00840849
ENSMUSG00000040848	Sft2d2	10332.3	0.284344	0.0855713	3.32289	0.000890909	0.00842682
ENSMUSG00000027347	Rasgrp1	2465.5	0.384874	0.115832	3.3227	0.000891517	0.00842766
ENSMUSG00000029718	Pcolce	228	0.81282	0.244669	3.32212	0.000893349	0.00844007
ENSMUSG00000017405	Nek8	342.203	-0.697106	0.209925	-3.32074	0.000897775	0.00847696
ENSMUSG00000035873	Pawr	83.3848	-0.939916	0.283088	-3.32023	0.000899434	0.00848769
ENSMUSG00000014232	Cluap1	1063.84	-0.334336	0.100749	-3.31852	0.000904969	0.00853496
ENSMUSG00000031549	Ido2	55.9007	-0.829667	0.25005	-3.318	0.000906638	0.00854574
ENSMUSG00000084183	Gm12009	1198.59	0.363702	0.109622	3.31777	0.000907389	0.00854786
ENSMUSG00000025766	D3Ertd751e	337.53	-0.520828	0.157077	-3.31575	0.000913972	0.0086049
ENSMUSG00000078570	1110065P20Rik	438.008	-0.390572	0.11783	-3.3147	0.00091742	0.00862736
ENSMUSG00000079323	Gm20661	190.665	-0.598226	0.180473	-3.31477	0.000917171	0.00862736
ENSMUSG00000034218	Atm	5932.43	-0.456659	0.137781	-3.31439	0.000918446	0.00863201
ENSMUSG00000053746	Ptrh1	134.327	-0.64239	0.193844	-3.31395	0.000919867	0.00864037
ENSMUSG00000074141	Il4i1	5835.53	-0.316014	0.0953976	-3.31259	0.00092435	0.0086732
ENSMUSG00000093809	Bcl2a1a	1300.57	0.528091	0.15942	3.31257	0.00092443	0.0086732
ENSMUSG00000060586	H2-Eb1	59567	-0.274866	0.0830046	-3.31145	0.000928123	0.00869041
ENSMUSG00000028436	Dcaf12	3929.67	0.257622	0.0777956	3.31152	0.000927911	0.00869041
ENSMUSG00000027353	Mcm8	814.504	-0.32757	0.0989228	-3.31137	0.000928403	0.00869041
ENSMUSG00000002103	Acp2	261.929	0.506831	0.153042	3.31172	0.000927231	0.00869041
ENSMUSG00000032556	Bfsp2	540.797	-0.420047	0.126857	-3.31117	0.000929063	0.00869158
ENSMUSG00000070343	Gm10288	48811	0.380577	0.114977	3.31003	0.000932859	0.00872207
ENSMUSG00000022801	Lrch3	3309.45	0.266389	0.0804878	3.30968	0.000934019	0.0087279
ENSMUSG00000014771	Pdcd2	1838.43	0.364741	0.110262	3.30795	0.000939809	0.00877695
ENSMUSG00000032231	Anxa2	863.284	0.6842	0.206879	3.30725	0.000942175	0.00879399
ENSMUSG00000033386	Frrs1	365.346	0.387858	0.117306	3.30637	0.00094513	0.00881651
ENSMUSG00000047793	Sned1	114.963	0.70426	0.213034	3.30586	0.000946864	0.00882762
ENSMUSG00000058290	Espl1	3861.11	-0.298889	0.0904673	-3.30383	0.000953728	0.00888143
ENSMUSG00000057606	Colq	135.205	-0.609877	0.184592	-3.30392	0.000953439	0.00888143
ENSMUSG00000048277	Syngr2	31224.6	-0.306681	0.0928832	-3.30179	0.000960707	0.00894129
ENSMUSG00000032198	Dock6	357.918	-0.449779	0.136306	-3.29977	0.000967632	0.00899543
ENSMUSG00000026674	Ddr2	274.644	0.618172	0.187333	3.29985	0.000967355	0.00899543
ENSMUSG00000049562	Ap5b1	293.262	-0.479716	0.145393	-3.29944	0.000968796	0.00900111
ENSMUSG00000053128	Rnf26	1191.46	-0.41975	0.127239	-3.29891	0.000970606	0.00901277
ENSMUSG00000039917	Rhbdd2	234.637	-0.487086	0.147737	-3.29698	0.000977303	0.0090646
ENSMUSG00000028399	Ptprd	26.8158	1.21279	0.36784	3.29706	0.000977042	0.0090646
ENSMUSG00000047921	Trappc9	1091.44	-0.311914	0.0946659	-3.29489	0.000984594	0.00912503
ENSMUSG00000019975	Ikbip	288.203	0.460849	0.139872	3.29479	0.000984942	0.00912503
ENSMUSG00000095159	Tubb4b-ps1	2254.91	-0.409286	0.12423	-3.29457	0.000985709	0.00912693
ENSMUSG00000026675	Hsd17b7	2026.11	-0.344972	0.104759	-3.29299	0.000991281	0.0091733
ENSMUSG00000035278	Plekhj1	1404.92	-0.306517	0.0931227	-3.29153	0.000996423	0.00920432
ENSMUSG00000079478	Sssca1	1221.51	-0.344096	0.104535	-3.29168	0.000995893	0.00920432
ENSMUSG00000038351	Sgsm2	405.704	0.423284	0.128603	3.2914	0.000996899	0.00920432
ENSMUSG00000095115	Itpripl2	284.367	0.504669	0.153313	3.29175	0.000995661	0.00920432
ENSMUSG00000037606	Osbpl5	969.4	-0.391547	0.118976	-3.29099	0.000998368	0.00921262
ENSMUSG00000054293	A630033H20Rik	531.96	0.479011	0.145559	3.29083	0.000998932	0.00921262
ENSMUSG00000041650	Pcca	486.11	-0.366258	0.111313	-3.29034	0.00100066	0.00922334
ENSMUSG00000045576	St7l	530.541	-0.453353	0.137807	-3.28977	0.00100269	0.00923682
ENSMUSG00000022476	Polr3h	1651.48	-0.345661	0.105099	-3.2889	0.0010058	0.0092602
ENSMUSG00000093769	Hist2h3c1	2008.93	-0.392814	0.11948	-3.28769	0.00101014	0.00929488
ENSMUSG00000081058	Hist2h3c2	10161	-0.407816	0.124092	-3.2864	0.00101478	0.00933231
ENSMUSG00000024968	Rcor2	398.723	-0.593224	0.180564	-3.28538	0.00101843	0.00936059
ENSMUSG00000024095	Hnrnpll	507.48	0.496569	0.151342	3.28111	0.00103399	0.00949819
ENSMUSG00000029070	Mxra8	100.274	0.735245	0.22416	3.28	0.00103807	0.00953029
ENSMUSG00000037235	Mxd4	4426.49	0.397874	0.121368	3.27823	0.00104459	0.00957542
ENSMUSG00000077575	Gm24888	97.1172	0.623335	0.190131	3.27844	0.00104382	0.00957542
ENSMUSG00000028469	Npr2	38.6487	0.98547	0.300614	3.27819	0.00104475	0.00957542
ENSMUSG00000047986	Palm3	14.186	1.50962	0.461115	3.27384	0.00106096	0.0097185
ENSMUSG00000012017	Scarf2	49.2744	0.890282	0.271999	3.2731	0.00106373	0.00973837
ENSMUSG00000021147	Wdr37	3474.02	0.296951	0.0907847	3.27094	0.00107192	0.00980247
ENSMUSG00000042606	Hirip3	1485.27	-0.313189	0.0957491	-3.27093	0.00107194	0.00980247
ENSMUSG00000096802	Gm15433	62.907	-1.00958	0.308674	-3.27072	0.00107276	0.00980447
ENSMUSG00000023045	Soat2	44.9805	-1.00995	0.308806	-3.2705	0.00107357	0.00980635
ENSMUSG00000095590	Gm24305	581.81	0.635717	0.19442	3.26981	0.0010762	0.00982487
ENSMUSG00000042333	Tnfrsf14	530.366	-0.385567	0.117962	-3.26856	0.00108097	0.00986283
ENSMUSG00000032667	Pon2	2676.33	0.299979	0.0917886	3.26815	0.00108252	0.00987145
ENSMUSG00000074909	Ranbp6	1440.4	0.327179	0.100118	3.26794	0.00108335	0.0098718
ENSMUSG00000086533	Gm16266	70.4558	-0.761969	0.233173	-3.26783	0.00108377	0.0098718
ENSMUSG00000050821	Fam131a	45.0843	0.867368	0.265447	3.26757	0.00108475	0.00987513
ENSMUSG00000017499	Cdc6	3537.47	-0.24246	0.0742062	-3.26738	0.00108546	0.00987614
ENSMUSG00000042632	Pla2g6	449.218	-0.500748	0.153306	-3.26634	0.00108949	0.00990171
ENSMUSG00000068699	Flnc	200.631	0.614561	0.188146	3.26641	0.00108922	0.00990171
ENSMUSG00000035606	Ky	11.1215	-1.5247	0.466903	-3.26556	0.00109249	0.00992343
ENSMUSG00000024097	Srsf7	13074.6	0.300048	0.0919137	3.26445	0.00109675	0.00995319
ENSMUSG00000060510	Zfp266	4454.61	0.24646	0.0754996	3.26439	0.001097	0.00995319
ENSMUSG00000040888	Gfer	1890.21	0.287671	0.0881381	3.26387	0.00109901	0.0099659
ENSMUSG00000003038	Hmgn2	3404.53	-0.306131	0.0938027	-3.26356	0.0011002	0.00997115
ENSMUSG00000026640	Plxna2	54.571	0.857344	0.262832	3.26195	0.00110649	0.0100226
ENSMUSG00000077515	Gm25878	157.126	-0.709197	0.217501	-3.26066	0.00111152	0.0100625
ENSMUSG00000032026	Rexo2	2484.15	-0.28217	0.0865754	-3.25924	0.0011171	0.0101074
ENSMUSG00000041346	Wrap53	1170.3	0.301957	0.0926513	3.25908	0.00111776	0.0101077
ENSMUSG00000026004	Kansl1l	404.07	0.472925	0.14519	3.25728	0.00112486	0.0101663
ENSMUSG00000055943	Emc7	2435.85	0.28534	0.0876218	3.2565	0.00112796	0.0101773
ENSMUSG00000066735	Vkorc1l1	587.881	-0.357052	0.109641	-3.25654	0.00112777	0.0101773
ENSMUSG00000030844	Rgs10	190.334	-0.520209	0.159732	-3.25676	0.00112693	0.0101773
ENSMUSG00000036733	Rbm42	3747.55	0.262191	0.0805276	3.25592	0.00113026	0.0101868
ENSMUSG00000033416	Gucd1	1427.04	0.3587	0.110168	3.25593	0.00113021	0.0101868
ENSMUSG00000030869	Ndufab1	893.725	0.331641	0.10188	3.25521	0.00113307	0.0102064
ENSMUSG00000054435	Gimap4	15445.7	0.291776	0.0896548	3.25444	0.00113615	0.0102285
ENSMUSG00000000154	Slc22a18	14.1293	1.4808	0.45508	3.25394	0.00113818	0.0102411
ENSMUSG00000078606	Gm4070	5960.01	-0.349781	0.107504	-3.25364	0.00113935	0.0102459
ENSMUSG00000049553	Polr1a	6837.41	-0.303797	0.0933821	-3.25327	0.00114084	0.010248
ENSMUSG00000097318	1700007L15Rik	83.9062	-0.76461	0.23502	-3.25338	0.0011404	0.010248
ENSMUSG00000092415	Gm20513	143.953	-0.638206	0.196216	-3.25257	0.00114365	0.0102619
ENSMUSG00000040533	Matn1	108.425	0.920333	0.282942	3.25273	0.00114302	0.0102619
ENSMUSG00000032640	Chsy1	3182.64	-0.309581	0.0951911	-3.2522	0.00114515	0.010264
ENSMUSG00000029674	Limk1	478.886	-0.371746	0.114303	-3.25229	0.0011448	0.010264
ENSMUSG00000038486	Sv2a	194.706	0.463132	0.142419	3.25189	0.00114639	0.0102695
ENSMUSG00000048249	Crebrf	2037.1	0.3862	0.118788	3.25116	0.00114934	0.0102886
ENSMUSG00000097536	2610037D02Rik	123.477	0.695914	0.214058	3.25105	0.00114979	0.0102886
ENSMUSG00000057191	AB124611	1081.4	-0.422595	0.130001	-3.2507	0.00115123	0.0102902
ENSMUSG00000059994	Fcrl1	726.233	-0.474803	0.146062	-3.25069	0.00115124	0.0102902
ENSMUSG00000049922	Slc35c1	294.251	-0.498152	0.153295	-3.24964	0.00115553	0.0103221
ENSMUSG00000014503	Pkd2l2	58.2022	-0.822422	0.253092	-3.2495	0.00115607	0.0103221
ENSMUSG00000002949	Timm44	4526.5	0.243831	0.0750462	3.24908	0.00115779	0.0103318
ENSMUSG00000028344	Invs	793.901	-0.402214	0.123803	-3.24883	0.00115879	0.010335
ENSMUSG00000098955	mmu-mir-6935	103.993	-0.76503	0.235512	-3.24836	0.00116071	0.0103464
ENSMUSG00000029446	Psph	1723.41	-0.405624	0.124877	-3.24818	0.00116144	0.0103473
ENSMUSG00000025289	Prdx4	3274.85	-0.334614	0.103028	-3.24779	0.00116305	0.0103559
ENSMUSG00000091269	Gm6682	446.275	-0.36278	0.111752	-3.2463	0.00116916	0.0104046
ENSMUSG00000020224	Llph	1210.01	0.263687	0.0812384	3.24584	0.00117105	0.0104158
ENSMUSG00000038252	Ncapd2	15420.7	-0.209725	0.0646306	-3.24498	0.00117461	0.0104258
ENSMUSG00000022070	Bora	2341.94	-0.33318	0.102672	-3.24507	0.0011742	0.0104258
ENSMUSG00000074918	5430417L22Rik	1000.45	0.472817	0.145709	3.24494	0.00117475	0.0104258
ENSMUSG00000042638	Gucy2c	244.928	-0.443004	0.136516	-3.24508	0.00117416	0.0104258
ENSMUSG00000009995	Taz	1180.65	-0.60192	0.185515	-3.24459	0.0011762	0.010433
ENSMUSG00000024104	Fam21	5177.46	0.400372	0.123431	3.24368	0.00117996	0.0104606
ENSMUSG00000037936	Scarb1	1898.93	-0.389501	0.120087	-3.24349	0.00118077	0.0104621
ENSMUSG00000025510	Cd151	296.323	0.485486	0.149721	3.2426	0.00118445	0.010489
ENSMUSG00000028134	Ptbp2	1028.68	0.491386	0.151603	3.24126	0.00119003	0.0105243
ENSMUSG00000054863	Fam19a5	129.459	-0.752607	0.232186	-3.24139	0.00118948	0.0105243
ENSMUSG00000030672	Mylpf	49.1186	-1.02115	0.315055	-3.24117	0.00119038	0.0105243
ENSMUSG00000082286	Pisd-ps1	3828.25	0.576163	0.177843	3.23972	0.00119646	0.0105723
ENSMUSG00000041912	Tdrkh	25.6368	-1.0572	0.326357	-3.2394	0.00119783	0.0105787
ENSMUSG00000045427	Hnrnph2	4803.66	0.243965	0.075316	3.23922	0.00119855	0.0105793
ENSMUSG00000031842	Pde4c	130.535	-0.84434	0.260755	-3.23805	0.00120348	0.010617
ENSMUSG00000029454	Mapkapk5	2584.95	0.30918	0.0954888	3.23787	0.00120428	0.0106183
ENSMUSG00000032267	Usp28	1266.84	-0.298695	0.0922812	-3.2368	0.0012088	0.0106524
ENSMUSG00000006731	B4galnt1	4673.42	-0.343499	0.106163	-3.23557	0.00121399	0.0106923
ENSMUSG00000087370	Tmem170b	1370.36	-0.297275	0.0919015	-3.23471	0.00121766	0.0107188
ENSMUSG00000096563	Gm24095	53.7229	-0.88609	0.274012	-3.23377	0.00122169	0.0107438
ENSMUSG00000089829	Gm16565	49.0584	0.859268	0.26572	3.23374	0.00122182	0.0107438
ENSMUSG00000020527	Myo19	793.189	-0.413885	0.128001	-3.23344	0.00122308	0.0107491
ENSMUSG00000040712	Camta2	736.636	0.469207	0.145121	3.23321	0.00122406	0.0107508
ENSMUSG00000064307	Lrrc51	47.3485	0.812392	0.251274	3.23309	0.0012246	0.0107508
ENSMUSG00000026388	3110009E18Rik	78.2314	-0.695108	0.215009	-3.23293	0.00122529	0.010751
ENSMUSG00000068735	Trp53i11	3169.63	-0.462142	0.142973	-3.23237	0.0012277	0.0107591
ENSMUSG00000096647	Gm6223	1237.22	-0.29832	0.0922946	-3.23225	0.00122818	0.0107591
ENSMUSG00000010601	Apol7a	44.936	0.865892	0.267891	3.23225	0.00122819	0.0107591
ENSMUSG00000079507	H2-Q1	568.353	-0.514022	0.159078	-3.23125	0.0012325	0.010791
ENSMUSG00000028152	Tspan5	1224.59	-0.291176	0.0901543	-3.22976	0.00123896	0.0108359
ENSMUSG00000069808	Fam57a	360.345	-0.424829	0.13153	-3.2299	0.00123832	0.0108359
ENSMUSG00000004730	Emr1	132.617	0.666924	0.206512	3.22947	0.0012402	0.0108409
ENSMUSG00000000532	Acvr1b	759.978	0.312851	0.0969501	3.22693	0.00125128	0.0109319
ENSMUSG00000043004	Gng2	1230.48	-0.305742	0.0947561	-3.22662	0.00125262	0.0109377
ENSMUSG00000031832	Taf1c	1083.75	0.378724	0.117444	3.22473	0.00126091	0.0110042
ENSMUSG00000040945	Rcc2	18065.3	-0.226965	0.0703978	-3.22404	0.00126394	0.0110247
ENSMUSG00000047842	Diras2	105.408	0.632296	0.196196	3.22277	0.00126957	0.0110679
ENSMUSG00000031465	Angpt2	10.2797	1.62291	0.503609	3.22256	0.00127049	0.0110699
ENSMUSG00000030204	Ddx47	3962.27	0.251106	0.0779458	3.22155	0.00127499	0.0111032
ENSMUSG00000050075	Gpr171	1652.93	-0.389381	0.120898	-3.22073	0.00127864	0.011129
ENSMUSG00000044629	Cnrip1	497.721	0.413993	0.128557	3.22031	0.0012805	0.0111392
ENSMUSG00000001891	Ugp2	2137.48	-0.289426	0.0898989	-3.21946	0.00128432	0.0111665
ENSMUSG00000028542	Slc6a9	127.371	-0.76656	0.23818	-3.2184	0.00128906	0.0112018
ENSMUSG00000023947	Nfkbie	2992.04	0.299735	0.0931505	3.21774	0.00129203	0.0112215
ENSMUSG00000038151	Prdm1	1019.3	-0.471178	0.146456	-3.21721	0.00129446	0.0112366
ENSMUSG00000015134	Aldh1a3	26.9875	-1.04752	0.325746	-3.21574	0.0013011	0.0112882
ENSMUSG00000020534	Shmt1	5348.87	-0.331399	0.103134	-3.2133	0.00131221	0.0113786
ENSMUSG00000098598	POU6F1	104.075	-0.695109	0.216341	-3.21302	0.00131346	0.0113834
ENSMUSG00000041671	Pyroxd1	800.548	0.351384	0.109394	3.21209	0.00131772	0.0114141
ENSMUSG00000027797	Dclk1	451.152	0.600594	0.18702	3.21139	0.00132093	0.0114318
ENSMUSG00000001020	S100a4	417.434	0.684379	0.213113	3.21134	0.00132117	0.0114318
ENSMUSG00000000916	Nsun5	1055.41	0.27093	0.0844154	3.20949	0.00132972	0.0114956
ENSMUSG00000067780	Pi15	110.505	0.893546	0.278412	3.20944	0.00132996	0.0114956
ENSMUSG00000076033	Mir692-2b	472.435	-0.460927	0.143639	-3.20893	0.00133232	0.01151
ENSMUSG00000035239	Neu3	81.375	0.797907	0.248744	3.20775	0.00133779	0.0115511
ENSMUSG00000031304	Il2rg	6584.1	-0.35424	0.110476	-3.20648	0.0013437	0.0115959
ENSMUSG00000029389	Ddx55	1307.94	0.33834	0.10553	3.20611	0.00134542	0.0116046
ENSMUSG00000026070	Il18r1	213.685	-0.876072	0.273346	-3.20499	0.00135066	0.0116436
ENSMUSG00000043340	6530409C15Rik	25.2148	1.16088	0.362274	3.20442	0.00135335	0.0116606
ENSMUSG00000059355	BC056474	583.943	-0.353254	0.1103	-3.20267	0.0013616	0.0117255
ENSMUSG00000039018	Mtg1	343.332	-0.399612	0.124814	-3.20167	0.00136636	0.0117602
ENSMUSG00000070425	Trpc2	1636.85	0.441794	0.138035	3.2006	0.00137143	0.0117914
ENSMUSG00000024273	2700062C07Rik	577.541	0.310164	0.0969079	3.20061	0.00137139	0.0117914
ENSMUSG00000036955	2510003E04Rik	1314.11	0.288814	0.0902636	3.19967	0.00137583	0.0118229
ENSMUSG00000030616	Sytl2	44.3242	1.01781	0.31812	3.19947	0.00137681	0.0118252
ENSMUSG00000040596	Pogk	1677.11	-0.316803	0.099064	-3.19796	0.00138402	0.0118808
ENSMUSG00000026970	Rbms1	1950.4	-0.315403	0.0986732	-3.19644	0.00139133	0.0119372
ENSMUSG00000066553	Gm6969	1511.16	0.448735	0.140424	3.19556	0.00139559	0.0119674
ENSMUSG00000024816	Frmd8	2977.23	0.269128	0.0842408	3.19474	0.00139956	0.0119951
ENSMUSG00000035597	Prpf39	2537.29	0.608947	0.190659	3.1939	0.00140363	0.0120199
ENSMUSG00000028223	Decr1	1186.22	-0.38992	0.122085	-3.19384	0.00140392	0.0120199
ENSMUSG00000031023	Akip1	604.26	-0.374947	0.117429	-3.19296	0.00140821	0.0120503
ENSMUSG00000034994	Eef2	241796	0.24083	0.0754406	3.19232	0.00141137	0.0120582
ENSMUSG00000032621	Srek1	2950.54	0.370284	0.115985	3.19253	0.00141033	0.0120582
ENSMUSG00000003344	Btbd2	919.408	0.362802	0.113646	3.19239	0.00141099	0.0120582
ENSMUSG00000022389	Tef	2293.73	0.32282	0.101142	3.19175	0.00141414	0.0120756
ENSMUSG00000052631	Sh2d6	34.8304	-1.08919	0.341301	-3.19127	0.00141647	0.0120891
ENSMUSG00000034377	Tulp4	2032.39	0.34106	0.106889	3.19077	0.00141894	0.0121038
ENSMUSG00000043831	Lysmd4	383.317	0.483636	0.151605	3.19011	0.00142219	0.0121251
ENSMUSG00000029217	Tec	5579.98	0.432203	0.135492	3.18989	0.00142328	0.0121281
ENSMUSG00000037242	Clic4	24532.9	-0.225007	0.0705488	-3.18938	0.00142581	0.0121433
ENSMUSG00000004187	Kifc2	23.853	-1.25408	0.393245	-3.18905	0.00142739	0.0121504
ENSMUSG00000061898	Rbak	534.974	0.408568	0.128134	3.1886	0.00142963	0.0121631
ENSMUSG00000001105	Ift20	1190.55	-0.334189	0.104813	-3.18843	0.00143047	0.0121638
ENSMUSG00000023068	Nus1	3531.08	-0.257401	0.0807428	-3.18791	0.00143307	0.0121731
ENSMUSG00000001062	Vps9d1	599.165	0.461448	0.144755	3.18778	0.00143367	0.0121731
ENSMUSG00000097431	Gm26782	255.347	-0.401182	0.125853	-3.1877	0.00143408	0.0121731
ENSMUSG00000023982	Guca1a	14.915	-1.33032	0.417343	-3.18761	0.00143455	0.0121731
ENSMUSG00000030695	Aldoa	56684.8	-0.561892	0.176306	-3.18702	0.00143746	0.0121914
ENSMUSG00000035704	Alg8	467.405	-0.399369	0.125328	-3.1866	0.00143958	0.012203
ENSMUSG00000044287	Nrn1l	10.8759	1.52088	0.47747	3.18528	0.00144612	0.0122521
ENSMUSG00000020122	Egfr	43.0224	1.02937	0.323243	3.18451	0.00145	0.0122786
ENSMUSG00000022351	Sqle	8601.48	-0.274501	0.086244	-3.18284	0.00145838	0.0123419
ENSMUSG00000071068	Treml2	1126.38	-0.518985	0.163063	-3.18272	0.001459	0.0123419
ENSMUSG00000030942	Thumpd1	4640	0.269494	0.0846889	3.18217	0.00146178	0.0123473
ENSMUSG00000031935	Med17	3590.44	0.261269	0.0821132	3.18181	0.00146356	0.0123473
ENSMUSG00000079254	Itprip	2221.13	-0.336156	0.105653	-3.18169	0.0014642	0.0123473
ENSMUSG00000019802	Sec63	2011.88	-0.362665	0.113984	-3.18172	0.00146403	0.0123473
ENSMUSG00000015149	Sirt2	1332.53	-0.303093	0.09524	-3.18241	0.00146055	0.0123473
ENSMUSG00000031533	Mrps31	1279.93	0.380239	0.119496	3.18203	0.00146248	0.0123473
ENSMUSG00000045868	Gvin1	6093.66	-0.362072	0.113884	-3.1793	0.00147631	0.012443
ENSMUSG00000001403	Ube2c	3692.33	-0.302157	0.0950438	-3.17913	0.00147716	0.0124437
ENSMUSG00000038500	Prr3	669.765	-0.330595	0.104005	-3.17865	0.00147963	0.0124581
ENSMUSG00000024270	Slc39a6	3430.64	-0.265903	0.0836747	-3.17782	0.00148386	0.0124872
ENSMUSG00000078185	Chml	493.849	-0.361204	0.113672	-3.17759	0.00148504	0.0124906
ENSMUSG00000006127	Inpp5k	1814.81	-0.418001	0.131661	-3.17483	0.00149922	0.0126034
ENSMUSG00000064816	Gm22357	569.694	-0.582674	0.183596	-3.17367	0.00150526	0.0126476
ENSMUSG00000029777	Gars	10503.6	-0.351192	0.110739	-3.17133	0.0015174	0.0127431
ENSMUSG00000043085	Tmem82	17.9091	1.19801	0.377799	3.17103	0.00151901	0.0127499
ENSMUSG00000020150	Gamt	75.641	-0.632152	0.19943	-3.16979	0.0015255	0.0127978
ENSMUSG00000066894	Vsig10	126.792	0.701669	0.221392	3.16935	0.00152781	0.0128106
ENSMUSG00000026484	Rnf2	2831.65	0.302652	0.0955202	3.16846	0.00153247	0.0128232
ENSMUSG00000026172	Bcs1l	740.927	-0.344139	0.108611	-3.16855	0.001532	0.0128232
ENSMUSG00000086665	Gm13067	217.04	0.606414	0.191378	3.16868	0.00153135	0.0128232
ENSMUSG00000002108	Nr1h3	26.9543	1.07409	0.338973	3.16866	0.00153141	0.0128232
ENSMUSG00000026576	Atp1b1	106.559	0.748443	0.23624	3.16815	0.00153415	0.0128306
ENSMUSG00000033589	Reep4	1718.9	-0.307096	0.0970016	-3.16589	0.0015461	0.0129173
ENSMUSG00000019852	D10Bwg1379e	69.53	-1.07272	0.338838	-3.16589	0.0015461	0.0129173
ENSMUSG00000059511	Gm20563	314.139	-0.413086	0.130494	-3.16556	0.00154783	0.0129251
ENSMUSG00000049516	Spty2d1	3320.94	-0.55758	0.17621	-3.1643	0.00155459	0.0129749
ENSMUSG00000023186	Vwa5a	1426.59	0.309723	0.0979166	3.16313	0.00156081	0.0130201
ENSMUSG00000089902	Gm13625	45.671	-0.878305	0.27776	-3.1621	0.00156638	0.0130599
ENSMUSG00000032398	Snapc5	440.474	-0.371942	0.117649	-3.16145	0.00156983	0.0130779
ENSMUSG00000026586	Prrx1	93.0406	0.732948	0.231843	3.1614	0.00157015	0.0130779
ENSMUSG00000017760	Ctsa	3706.53	-0.537916	0.170249	-3.15959	0.0015799	0.0131524
ENSMUSG00000093651	Gm5873	1502.14	-0.398471	0.126193	-3.15764	0.0015905	0.0132338
ENSMUSG00000026615	Eprs	23285.3	-0.271962	0.0861751	-3.15592	0.00159994	0.0133055
ENSMUSG00000018372	Cep95	1244.03	0.43634	0.138276	3.15556	0.00160188	0.0133148
ENSMUSG00000030967	Zranb1	2363.95	0.279634	0.0886294	3.15509	0.00160448	0.0133296
ENSMUSG00000028989	Angptl7	49.4685	0.908052	0.287843	3.15467	0.00160677	0.0133419
ENSMUSG00000061759	1700052N19Rik	2028.54	0.340306	0.107952	3.15239	0.00161942	0.0134401
ENSMUSG00000033554	Dph5	1433.45	-0.290309	0.0921068	-3.15188	0.00162226	0.0134567
ENSMUSG00000041548	Hspb8	119.034	0.714239	0.226651	3.15128	0.00162557	0.0134765
ENSMUSG00000048015	Neurod4	19.2959	1.16654	0.370194	3.15115	0.0016263	0.0134765
ENSMUSG00000025813	Homer2	102.372	-0.631022	0.200316	-3.15013	0.00163196	0.0135165
ENSMUSG00000038217	Tlcd2	345.052	-0.368522	0.117023	-3.14915	0.00163744	0.0135549
ENSMUSG00000098692	RP24-242F4.8	229.06	0.441388	0.140168	3.14899	0.00163835	0.0135556
ENSMUSG00000051674	Dcun1d4	178.265	-0.529593	0.168217	-3.14827	0.00164237	0.013582
ENSMUSG00000037820	Tgm2	21.7939	1.32109	0.4197	3.14771	0.00164554	0.0136012
ENSMUSG00000054945	Gm9958	29.3005	1.05948	0.33668	3.14685	0.00165039	0.0136344
ENSMUSG00000020994	Pnn	4382.91	0.477729	0.151851	3.14604	0.00165495	0.0136651
ENSMUSG00000058064	Gm10036	10198.2	0.385525	0.122562	3.14555	0.00165776	0.0136744
ENSMUSG00000034949	Zfr2	83.4289	0.682059	0.216827	3.14563	0.00165728	0.0136744
ENSMUSG00000075232	Amd1	2922.63	-0.308809	0.0981816	-3.14528	0.00165925	0.0136798
ENSMUSG00000039556	Ppp1r3f	1182.31	-0.332204	0.105637	-3.14477	0.0016622	0.0136971
ENSMUSG00000033047	Eif3l	19455.9	0.235078	0.0747683	3.14409	0.00166606	0.013722
ENSMUSG00000031467	Agpat5	3555.59	0.316203	0.100583	3.14371	0.00166822	0.0137314
ENSMUSG00000040738	Ints8	2980.01	-0.273817	0.0871033	-3.14359	0.0016689	0.0137314
ENSMUSG00000086350	B230369F24Rik	62.4682	-0.9122	0.290221	-3.14313	0.00167154	0.0137462
ENSMUSG00000036023	Parp2	3258.05	0.289213	0.0920214	3.14289	0.0016729	0.0137504
ENSMUSG00000019977	Hbs1l	5190.09	0.220689	0.0702269	3.14251	0.00167504	0.0137541
ENSMUSG00000043671	Dpy19l3	966.012	-0.353476	0.112477	-3.14265	0.00167424	0.0137541
ENSMUSG00000048149	Gm12663	346.041	-0.437053	0.139099	-3.14204	0.00167775	0.0137694
ENSMUSG00000030790	Adm	1007.08	0.3028	0.0964188	3.14047	0.00168677	0.0138364
ENSMUSG00000020638	Cmpk2	161.74	-0.758837	0.241881	-3.13723	0.00170553	0.0139833
ENSMUSG00000040618	Pck2	2287.44	-0.371799	0.118627	-3.13418	0.00172336	0.0141223
ENSMUSG00000098547	mmu-mir-6921	162.116	-0.478688	0.152823	-3.1323	0.00173444	0.014206
ENSMUSG00000055560	Zfp459	97.2243	0.603716	0.192873	3.13012	0.00174732	0.0143043
ENSMUSG00000063558	Aox1	72.9796	0.876731	0.280131	3.12972	0.00174972	0.0143167
ENSMUSG00000035614	Fam179b	3476.26	0.391393	0.125063	3.12957	0.00175064	0.0143171
ENSMUSG00000098794	RP23-395P6.9	313.151	-0.387095	0.123713	-3.12898	0.00175413	0.0143383
ENSMUSG00000004865	Srpk1	6939.93	-0.272016	0.0869835	-3.12722	0.00176468	0.0144173
ENSMUSG00000079339	Gm14446	60.8897	-0.932646	0.298249	-3.12707	0.00176557	0.0144174
ENSMUSG00000039989	Cbx4	2712.36	-0.335626	0.107341	-3.12675	0.00176753	0.014419
ENSMUSG00000021286	Zfyve21	195.382	0.55177	0.176468	3.12674	0.00176754	0.014419
ENSMUSG00000053799	Exoc6	1394.66	-0.382954	0.122495	-3.12629	0.00177025	0.0144338
ENSMUSG00000061848	Gm5805	11320.8	0.43819	0.140185	3.1258	0.00177321	0.0144507
ENSMUSG00000025410	Dctn2	4193.49	-0.332937	0.1066	-3.12323	0.00178877	0.0145702
ENSMUSG00000028060	2810403A07Rik	3497.82	0.37079	0.11874	3.1227	0.001792	0.0145819
ENSMUSG00000022686	B3gnt5	2676.34	-0.410118	0.131334	-3.12271	0.00179195	0.0145819
ENSMUSG00000021189	Atxn3	2012.18	-0.254185	0.0814212	-3.12186	0.00179715	0.0146019
[truncated: 926 more rows]

## Sheet: Upregulated >2-fold
Ensembl gene ID	GENESYMBOL	baseMean	log2FoldChange	lfcSE	stat	pvalue	padj				n=
ENSMUSG00000054146	Krt15	37.1315	3.25358	0.345405	9.41961	4.5277e-21	1.93619e-18			Up Regulated 2-fold	257
ENSMUSG00000037188	Grhl3	17.2003	2.92229	0.455081	6.42147	1.34965e-10	8.15308e-09			Up Regulated 4-fold	34
ENSMUSG00000023039	Krt7	29.0597	2.78914	0.393415	7.08957	1.34526e-12	1.28591e-10
ENSMUSG00000032454	Rbp2	25.6125	2.78164	0.384131	7.24138	4.44158e-13	4.62664e-11
ENSMUSG00000030246	Ldhb	96.6719	2.64412	0.245339	10.7774	4.40099e-27	3.40553e-24
ENSMUSG00000062609	Kcnj15	12.9188	2.64128	0.521892	5.06096	4.17146e-07	1.22358e-05
ENSMUSG00000000308	Ckmt1	185.216	2.55855	0.179346	14.266	3.56694e-46	1.93209e-42
ENSMUSG00000011263	Exoc3l2	29.3397	2.55785	0.345594	7.40132	1.34835e-13	1.543e-11
ENSMUSG00000027188	Pamr1	20.7962	2.52759	0.473755	5.33523	9.5426e-08	3.35643e-06
ENSMUSG00000039238	Zfp750	125.481	2.46046	0.221825	11.0919	1.37361e-28	1.11606e-25
ENSMUSG00000055333	Fat2	23.1627	2.41636	0.446575	5.41088	6.27166e-08	2.2965e-06
ENSMUSG00000000125	Wnt3	63.7792	2.39591	0.281446	8.51286	1.69691e-17	3.77736e-15
ENSMUSG00000029055	Plch2	27.7892	2.36597	0.372348	6.35418	2.09546e-10	1.23822e-08
ENSMUSG00000032135	Mcam	392.809	2.35606	0.140786	16.7351	7.27268e-63	5.90905e-59
ENSMUSG00000019851	Perp	245.397	2.31744	0.167305	13.8516	1.24453e-43	3.37059e-40
ENSMUSG00000074796	Slc4a11	25.0661	2.30883	0.41055	5.62375	1.86852e-08	7.66756e-07
ENSMUSG00000029120	Ppp2r2c	16.2704	2.3027	0.4335	5.31188	1.08499e-07	3.73539e-06
ENSMUSG00000042078	Svop	55.6478	2.2952	0.287833	7.97407	1.53537e-15	2.62629e-13
ENSMUSG00000021340	Gpld1	27.6946	2.28703	0.34107	6.70545	2.00784e-11	1.51064e-09
ENSMUSG00000046480	Scn4b	33.8972	2.2683	0.328076	6.91393	4.71424e-12	4.03192e-10
ENSMUSG00000028024	Enpep	27.4271	2.24325	0.398921	5.6233	1.87344e-08	7.66835e-07
ENSMUSG00000036480	Prss56	12.4104	2.20576	0.474226	4.65127	3.2989e-06	7.36362e-05
ENSMUSG00000035557	Krt17	32.0771	2.19215	0.334046	6.56244	5.29348e-11	3.61153e-09
ENSMUSG00000006356	Crip2	213.881	2.1149	0.150499	14.0526	7.42828e-45	3.01774e-41
ENSMUSG00000042655	Fam159b	17.4159	2.11063	0.442185	4.77319	1.81328e-06	4.3848e-05
ENSMUSG00000078776	9530053A07Rik	91.7588	2.10723	0.242001	8.70752	3.10589e-18	7.88604e-16
ENSMUSG00000020916	Krt36	10.0769	2.09834	0.513397	4.08717	4.36675e-05	0.000675807
ENSMUSG00000023972	Ptk7	63.7692	2.09819	0.316686	6.62547	3.46154e-11	2.5e-09
ENSMUSG00000003134	Tbc1d8	99.0092	2.07659	0.231317	8.97728	2.77554e-19	9.0205e-17
ENSMUSG00000071984	Fndc1	37.4363	2.06847	0.315225	6.56191	5.31244e-11	3.61153e-09
ENSMUSG00000043993	2900052L18Rik	19.9868	2.05476	0.405727	5.06438	4.09731e-07	1.20837e-05
ENSMUSG00000098511	mmu-mir-7072	13.5251	2.05108	0.448953	4.56859	4.91011e-06	0.00010471
ENSMUSG00000029161	Cgref1	20.2866	2.02758	0.386484	5.24621	1.55258e-07	5.08656e-06
ENSMUSG00000016995	Matn4	11.2583	2.00096	0.480799	4.16173	3.15839e-05	0.000508442
ENSMUSG00000026831	1700007K13Rik	66.7898	1.99911	0.257975	7.74924	9.24471e-15	1.32944e-12
ENSMUSG00000032128	Robo3	212.039	1.96411	0.215931	9.09603	9.36919e-20	3.17186e-17
ENSMUSG00000051228	Nyx	20.3347	1.95131	0.450587	4.33059	1.48709e-05	0.000269177
ENSMUSG00000046818	Ddit4l	63.5174	1.93782	0.234574	8.26099	1.44466e-16	2.8284e-14
ENSMUSG00000006800	Sulf2	534.864	1.90691	0.160022	11.9165	9.70487e-33	1.43367e-29
ENSMUSG00000045659	Plekha7	72.1954	1.89456	0.228952	8.27491	1.28557e-16	2.54763e-14
ENSMUSG00000034209	Rasl10a	66.3288	1.86844	0.261638	7.14133	9.24353e-13	9.09425e-11
ENSMUSG00000020411	Nipal4	46.3101	1.85953	0.299213	6.21471	5.14181e-10	2.86145e-08
ENSMUSG00000052821	Cysltr1	20.1315	1.85627	0.384314	4.83009	1.36471e-06	3.45585e-05
ENSMUSG00000073069	Mageb2	15.7387	1.83777	0.451263	4.07251	4.65098e-05	0.000712331
ENSMUSG00000095562	Gm21887	3014.26	1.83129	0.328782	5.56991	2.54868e-08	1.01759e-06
ENSMUSG00000030772	Dkk3	71.9197	1.81076	0.259742	6.97139	3.13831e-12	2.77161e-10
ENSMUSG00000025856	Pdgfa	106.012	1.78957	0.200393	8.9303	4.2487e-19	1.30267e-16
ENSMUSG00000001555	Fkbp10	97.8439	1.78903	0.206211	8.67573	4.10915e-18	1.01172e-15
ENSMUSG00000037709	Fam13a	11.7742	1.78671	0.44932	3.97648	6.99428e-05	0.000997867
ENSMUSG00000022687	Boc	13.4298	1.78356	0.440383	4.05002	5.1213e-05	0.000772206
ENSMUSG00000004791	Pgf	62.4103	1.77416	0.261407	6.78696	1.14519e-11	9.07774e-10
ENSMUSG00000006386	Tek	10.016	1.76399	0.495361	3.56102	0.00036942	0.00407818
ENSMUSG00000091712	Sec14l5	15.7873	1.76331	0.446683	3.94757	7.89493e-05	0.00110122
ENSMUSG00000038146	Notch3	51.0322	1.76203	0.324385	5.43193	5.57481e-08	2.06357e-06
ENSMUSG00000074968	Ano3	81.3784	1.73911	0.274724	6.3304	2.4452e-10	1.43446e-08
ENSMUSG00000049281	Scn3b	75.5912	1.73893	0.269163	6.46051	1.04352e-10	6.49699e-09
ENSMUSG00000031374	Zfp92	16.4914	1.7331	0.398416	4.34998	1.3615e-05	0.000248943
ENSMUSG00000035184	Fam124a	16.209	1.72988	0.414495	4.17346	3.00003e-05	0.000488971
ENSMUSG00000032744	Heyl	16.2288	1.72058	0.403386	4.26534	1.99597e-05	0.000343949
ENSMUSG00000003882	Il7r	97.9714	1.71539	0.262116	6.54438	5.9742e-11	3.94637e-09
ENSMUSG00000042873	Lhfpl4	23.4958	1.71267	0.379564	4.51221	6.41542e-06	0.000132298
ENSMUSG00000022483	Col2a1	22.9463	1.71139	0.382198	4.47776	7.54295e-06	0.000152076
ENSMUSG00000091049	Gm1979	22.8433	1.70918	0.430961	3.96597	7.30986e-05	0.00103381
ENSMUSG00000028943	Espn	25.3736	1.70014	0.341003	4.98571	6.17332e-07	1.74161e-05
ENSMUSG00000031790	Mmp15	49.7473	1.69142	0.31447	5.37864	7.50506e-08	2.70415e-06
ENSMUSG00000029641	Rasl11a	20.2465	1.68818	0.389855	4.33028	1.48917e-05	0.000269177
ENSMUSG00000020672	Sntg2	37.6801	1.68107	0.305496	5.50277	3.73868e-08	1.44651e-06
ENSMUSG00000033906	Zdhhc15	14.0608	1.67938	0.418907	4.00895	6.09891e-05	0.000896087
ENSMUSG00000001288	Rarg	102.88	1.65779	0.191559	8.65419	4.96422e-18	1.20401e-15
ENSMUSG00000006587	Snai3	26.8478	1.63158	0.331846	4.91669	8.80176e-07	2.36313e-05
ENSMUSG00000006411	Pvrl4	91.6228	1.62859	0.195506	8.33016	8.07332e-17	1.66065e-14
ENSMUSG00000026814	Eng	257.157	1.62852	0.174696	9.32205	1.14116e-20	4.40902e-18
ENSMUSG00000096768	Erdr1	2007.49	1.62747	0.324894	5.00923	5.46473e-07	1.5552e-05
ENSMUSG00000043557	Mdga1	12.4272	1.62496	0.429187	3.78613	0.00015301	0.00194707
ENSMUSG00000001768	Rin2	85.053	1.62382	0.224467	7.23411	4.68581e-13	4.84996e-11
ENSMUSG00000031465	Angpt2	10.2797	1.62291	0.503609	3.22256	0.00127049	0.0110699
ENSMUSG00000022878	Adipoq	1559.77	1.61696	0.195856	8.25584	1.50837e-16	2.88364e-14
ENSMUSG00000025701	Alox5	15.1031	1.61621	0.449979	3.59174	0.000328481	0.00368889
ENSMUSG00000050232	Cxcr3	46.9473	1.61432	0.274864	5.87316	4.27566e-09	2.00229e-07
ENSMUSG00000005251	Ripk4	33.708	1.59776	0.310214	5.15052	2.5977e-07	8.13344e-06
ENSMUSG00000018566	Slc2a4	35.118	1.59493	0.360378	4.42571	9.6127e-06	0.000185298
ENSMUSG00000038560	Sp6	22.0503	1.5945	0.358965	4.44193	8.91549e-06	0.000173922
ENSMUSG00000020758	Itgb4	33.6153	1.59215	0.331791	4.79866	1.59728e-06	3.95667e-05
ENSMUSG00000032224	Fam81a	24.105	1.58526	0.406336	3.90135	9.5658e-05	0.00130541
ENSMUSG00000020176	Grb10	167.014	1.58024	0.203719	7.75695	8.69949e-15	1.27607e-12
ENSMUSG00000026825	Dnm1	105.143	1.57838	0.29307	5.38568	7.21708e-08	2.61197e-06
ENSMUSG00000001663	Gstt1	174.34	1.56834	0.187672	8.35685	6.44144e-17	1.34197e-14
ENSMUSG00000042251	Pm20d1	19.6617	1.56396	0.391472	3.99508	6.46735e-05	0.000939936
ENSMUSG00000026589	Sec16b	21.322	1.5441	0.372816	4.14172	3.44712e-05	0.000547563
ENSMUSG00000027499	Pkia	12.6081	1.54286	0.463876	3.32602	0.000880971	0.00836521
ENSMUSG00000009292	Trpm2	93.374	1.53828	0.247303	6.22021	4.96477e-10	2.78198e-08
ENSMUSG00000028979	Masp2	24.2562	1.53303	0.364222	4.20907	2.56428e-05	0.000427819
ENSMUSG00000044287	Nrn1l	10.8759	1.52088	0.47747	3.18528	0.00144612	0.0122521
ENSMUSG00000092528	Nlrp1c-ps	36.7074	1.51927	0.368667	4.12098	3.77259e-05	0.000592888
ENSMUSG00000042763	Maneal	25.0637	1.51527	0.338279	4.47934	7.48752e-06	0.000151146
ENSMUSG00000047986	Palm3	14.186	1.50962	0.461115	3.27384	0.00106096	0.0097185
ENSMUSG00000009628	Tex15	376.653	1.50147	0.174009	8.62865	6.20791e-18	1.48351e-15
ENSMUSG00000040794	C1qtnf4	16.7465	1.497	0.415218	3.60533	0.000311756	0.00353773
ENSMUSG00000030711	Sult1a1	43.4485	1.49552	0.320308	4.66901	3.02648e-06	6.83271e-05
ENSMUSG00000000154	Slc22a18	14.1293	1.4808	0.45508	3.25394	0.00113818	0.0102411
ENSMUSG00000025804	Ccr1	27.4762	1.47493	0.343311	4.29621	1.73743e-05	0.000306217
ENSMUSG00000042066	Tmcc2	45.8395	1.47352	0.277509	5.3098	1.09748e-07	3.75627e-06
ENSMUSG00000027955	Fam198b	168.378	1.47176	0.1709	8.61181	7.19165e-18	1.69368e-15
ENSMUSG00000031026	Trim66	23.1025	1.46558	0.349316	4.19557	2.72192e-05	0.000449961
ENSMUSG00000056043	Rgs9bp	186.152	1.46537	0.228138	6.42315	1.33482e-10	8.09362e-09
ENSMUSG00000085918	Gm13032	11.8741	1.45938	0.495076	2.9478	0.00320048	0.0228004
ENSMUSG00000076613	Ighg2b	200.222	1.4591	0.188953	7.72205	1.14472e-14	1.61754e-12
ENSMUSG00000041605	5730559C18Rik	12.1458	1.44095	0.465265	3.09705	0.0019546	0.0155926
ENSMUSG00000048330	Ric3	48.6999	1.4393	0.265603	5.41898	5.99394e-08	2.20865e-06
ENSMUSG00000026249	Serpine2	1103.53	1.4263	0.140518	10.1503	3.30428e-24	1.91766e-21
ENSMUSG00000026817	Ak1	485.953	1.42561	0.137573	10.3626	3.66997e-25	2.29373e-22
ENSMUSG00000042099	Kank3	282.447	1.42509	0.171193	8.32445	8.47199e-17	1.72087e-14
ENSMUSG00000019194	Scn1b	30.5355	1.40548	0.388022	3.62217	0.000292143	0.00335737
ENSMUSG00000045672	Col27a1	119.306	1.39885	0.183928	7.60542	2.83971e-14	3.69162e-12
ENSMUSG00000035498	Cdcp1	44.909	1.38818	0.312516	4.44196	8.91434e-06	0.000173922
ENSMUSG00000038295	Atg9b	223.915	1.38238	0.369397	3.74225	0.000182379	0.00226406
ENSMUSG00000043099	Hic1	69.1431	1.38021	0.271201	5.08925	3.59483e-07	1.09393e-05
ENSMUSG00000055632	Hmcn2	288.681	1.37668	0.183184	7.51524	5.6805e-14	6.99304e-12
ENSMUSG00000038068	Rnf144b	33.2394	1.37658	0.368912	3.73145	0.000190377	0.002349
ENSMUSG00000036718	Micall2	49.3787	1.37372	0.267946	5.12684	2.94644e-07	9.08532e-06
ENSMUSG00000033855	Ston1	35.9922	1.36583	0.337935	4.04168	5.30693e-05	0.000795863
ENSMUSG00000059479	B3gnt8	36.5191	1.36183	0.30947	4.40052	1.07993e-05	0.000204771
ENSMUSG00000048458	Fam212b	944.825	1.36057	0.146278	9.30124	1.38812e-20	5.12656e-18
ENSMUSG00000030302	Atp2b2	24.7625	1.35973	0.341044	3.98695	6.69276e-05	0.000963307
ENSMUSG00000023067	Cdkn1a	1067.42	1.34438	0.153777	8.74237	2.28276e-18	5.98304e-16
ENSMUSG00000048022	Tmem229a	31.4431	1.34112	0.35462	3.78185	0.000155665	0.00197627
ENSMUSG00000029781	Fkbp9	220.684	1.33711	0.203533	6.56947	5.04954e-11	3.4917e-09
ENSMUSG00000049580	Tsku	196.933	1.33447	0.170793	7.81338	5.56757e-15	8.53519e-13
ENSMUSG00000094245	Gm23966	10.7423	1.33366	0.456546	2.92121	0.0034868	0.0243596
ENSMUSG00000034457	Eda2r	428.106	1.33158	0.1407	9.464	2.96382e-21	1.30168e-18
ENSMUSG00000000058	Cav2	36.0437	1.32193	0.314192	4.20738	2.58354e-05	0.000429709
ENSMUSG00000097078	Gm26566	10.2989	1.32134	0.449488	2.93966	0.00328571	0.0232749
ENSMUSG00000037820	Tgm2	21.7939	1.32109	0.4197	3.14771	0.00164554	0.0136012
ENSMUSG00000007908	Hmgcll1	118.577	1.32087	0.256954	5.14049	2.74025e-07	8.51417e-06
ENSMUSG00000032064	Dixdc1	30.3051	1.31645	0.331292	3.97369	7.07677e-05	0.00100698
ENSMUSG00000087475	4933406I18Rik	20.2369	1.30919	0.383729	3.41175	0.00064548	0.00648674
ENSMUSG00000000753	Serpinf1	65.7617	1.3026	0.266009	4.89681	9.74031e-07	2.58627e-05
ENSMUSG00000097769	Snhg4	900.692	1.29488	0.110048	11.7665	5.81068e-32	7.26335e-29
ENSMUSG00000026994	Galnt3	11.8193	1.2842	0.457286	2.8083	0.00498036	0.0321537
ENSMUSG00000050295	Foxc1	14.6168	1.2751	0.430458	2.96221	0.00305443	0.0220402
ENSMUSG00000040852	Plekhh2	22.8172	1.27152	0.347774	3.65616	0.000256022	0.00298876
ENSMUSG00000006369	Fbln1	10.8369	1.26696	0.460921	2.74876	0.00598218	0.0367803
ENSMUSG00000045991	Onecut2	11.4857	1.25531	0.444872	2.82173	0.00477661	0.0311726
ENSMUSG00000055485	Soga1	30.3145	1.24089	0.313218	3.96174	7.44062e-05	0.00104866
ENSMUSG00000077563	Snora68	497.174	1.24056	0.160546	7.7271	1.10024e-14	1.56832e-12
ENSMUSG00000046805	Mpeg1	1804.72	1.23984	0.175805	7.05235	1.75919e-12	1.64292e-10
ENSMUSG00000041115	Iqsec2	105.435	1.23933	0.262447	4.72223	2.33276e-06	5.41534e-05
ENSMUSG00000034201	Gas2l1	162.181	1.23874	0.156341	7.92334	2.3122e-15	3.79527e-13
ENSMUSG00000041700	Lhfpl1	12.2213	1.23852	0.473001	2.61842	0.00883372	0.0493292
ENSMUSG00000026048	Ercc5	2003.18	1.23725	0.127712	9.68783	3.39668e-22	1.77411e-19
ENSMUSG00000028860	Sytl1	162	1.23101	0.175576	7.01125	2.3619e-12	2.13227e-10
ENSMUSG00000029762	Akr1b8	35.2088	1.22654	0.332022	3.69416	0.000220618	0.00266348
ENSMUSG00000003559	As3mt	225.39	1.22526	0.196007	6.2511	4.07579e-10	2.30772e-08
ENSMUSG00000031877	Ces2g	71.4973	1.22375	0.228346	5.35919	8.35941e-08	2.9855e-06
ENSMUSG00000040229	Gpr34	73.2705	1.22066	0.356774	3.42138	0.000623043	0.0062963
ENSMUSG00000028399	Ptprd	26.8158	1.21279	0.36784	3.29706	0.000977042	0.0090646
ENSMUSG00000069830	Nlrp1a	160.16	1.21126	0.220273	5.49892	3.82133e-08	1.47498e-06
ENSMUSG00000041801	Phlda3	1946.41	1.20871	0.10246	11.7969	4.05109e-32	5.48586e-29
ENSMUSG00000037855	Zfp365	660.413	1.20235	0.11441	10.5091	7.84242e-26	5.54084e-23
ENSMUSG00000049929	Lpar4	13.0166	1.2015	0.44873	2.67756	0.00741615	0.0432254
ENSMUSG00000068744	Psrc1	3770.47	1.19894	0.1153	10.3984	2.52075e-25	1.63849e-22
ENSMUSG00000022912	Pros1	163.708	1.19837	0.187471	6.39229	1.63415e-10	9.76287e-09
ENSMUSG00000043085	Tmem82	17.9091	1.19801	0.377799	3.17103	0.00151901	0.0127499
ENSMUSG00000045954	Sdpr	69.4501	1.19574	0.280483	4.26315	2.01566e-05	0.000346242
ENSMUSG00000037379	Spon2	28.9357	1.1945	0.347352	3.43888	0.000584116	0.00595849
ENSMUSG00000026748	Plxdc2	14.1184	1.19395	0.448166	2.66407	0.00772013	0.0444235
ENSMUSG00000072647	Adam1a	243.073	1.19157	0.232548	5.12398	2.99156e-07	9.17224e-06
ENSMUSG00000039813	Tbc1d2	297.395	1.19103	0.167618	7.10562	1.19786e-12	1.15178e-10
ENSMUSG00000021614	Vcan	41.5316	1.18866	0.294756	4.0327	5.51385e-05	0.000819014
ENSMUSG00000020135	Apc2	38.4995	1.18367	0.289554	4.08789	4.35309e-05	0.000674335
ENSMUSG00000031906	Smpd3	86.5133	1.18304	0.205358	5.76088	8.36782e-09	3.68542e-07
ENSMUSG00000044162	Tnip3	445.624	1.18131	0.115049	10.2678	9.84046e-25	5.9225e-22
ENSMUSG00000056290	Ms4a4b	16.9473	1.1782	0.406477	2.89855	0.00374887	0.0258023
ENSMUSG00000065100	Gm26132	62.8574	1.17463	0.28911	4.06291	4.84644e-05	0.00073948
ENSMUSG00000027171	Prrg4	1912.94	1.16737	0.099564	11.7248	9.50751e-32	1.02998e-28
ENSMUSG00000048015	Neurod4	19.2959	1.16654	0.370194	3.15115	0.0016263	0.0134765
ENSMUSG00000083165	Gm11344	30.4634	1.16281	0.331419	3.50859	0.000450493	0.00476707
ENSMUSG00000043340	6530409C15Rik	25.2148	1.16088	0.362274	3.20442	0.00135335	0.0116606
ENSMUSG00000052914	Cyp2j6	12.5247	1.15681	0.41575	2.78247	0.00539467	0.0340308
ENSMUSG00000078794	Dact3	3661.9	1.15658	0.0825594	14.0091	1.37183e-44	4.45845e-41
ENSMUSG00000074252	Gm10654	16.7555	1.15559	0.441897	2.61508	0.00892073	0.0496445
ENSMUSG00000024354	Slc23a1	336.486	1.15357	0.209823	5.4978	3.8456e-08	1.47733e-06
ENSMUSG00000036995	Asap3	79.628	1.15247	0.218816	5.26684	1.38792e-07	4.62166e-06
ENSMUSG00000092327	Gm20488	62.8695	1.14869	0.277034	4.14639	3.37766e-05	0.000538635
ENSMUSG00000046688	Tifa	1764.79	1.14731	0.135712	8.45394	2.81625e-17	6.10187e-15
ENSMUSG00000081516	Gm12470	11.6452	1.1469	0.424427	2.70223	0.00688765	0.0408727
ENSMUSG00000039982	Dtx4	875.106	1.14478	0.131204	8.72523	2.65645e-18	6.85195e-16
ENSMUSG00000051451	Crebzf	4368.7	1.13795	0.101063	11.2597	2.0745e-29	1.87281e-26
ENSMUSG00000034818	Celf5	44.5948	1.13623	0.308364	3.68472	0.000228954	0.00273969
ENSMUSG00000027954	Efna1	32.8642	1.136	0.308632	3.68075	0.000232552	0.00277457
ENSMUSG00000027068	Dhrs9	31.7333	1.13483	0.364291	3.11518	0.0018383	0.0148767
ENSMUSG00000022562	Oplah	64.1371	1.12928	0.242079	4.66495	3.08693e-06	6.94773e-05
ENSMUSG00000091166	Tstd1	59.5647	1.12923	0.242927	4.64843	3.34475e-06	7.4455e-05
ENSMUSG00000017754	Pltp	249.436	1.1226	0.166888	6.72665	1.73611e-11	1.33075e-09
ENSMUSG00000063506	Arhgap22	64.2078	1.11962	0.26291	4.25856	2.0575e-05	0.000351202
ENSMUSG00000044165	Bcl2l15	43.8707	1.11851	0.284871	3.92637	8.62389e-05	0.00119368
ENSMUSG00000006724	Cyp27b1	20.6848	1.11735	0.40988	2.72605	0.00640977	0.038624
ENSMUSG00000001761	Smo	147.633	1.10747	0.204907	5.40476	6.48954e-08	2.36978e-06
ENSMUSG00000084935	Gm14161	16.2799	1.10724	0.392607	2.82022	0.00479912	0.0312944
ENSMUSG00000026604	Ptpn14	168.352	1.10685	0.190369	5.81425	6.09073e-09	2.78801e-07
ENSMUSG00000027562	Car2	137.628	1.1033	0.293165	3.76342	0.000167608	0.00210807
ENSMUSG00000091844	Gm8251	37.5828	1.10048	0.396796	2.77341	0.00554722	0.0346968
ENSMUSG00000029312	Klhl8	607.217	1.10043	0.117904	9.33332	1.02603e-20	4.16823e-18
ENSMUSG00000021185	9030617O03Rik	2564.53	1.08808	0.113783	9.56275	1.14673e-21	5.48071e-19
ENSMUSG00000020312	Shc2	22.5603	1.08025	0.384139	2.81214	0.00492134	0.0318359
ENSMUSG00000088025	Rprl3	86.332	1.07594	0.300334	3.58247	0.000340364	0.00380393
ENSMUSG00000045658	Pid1	59.3448	1.07514	0.271863	3.9547	7.66309e-05	0.00107257
ENSMUSG00000002108	Nr1h3	26.9543	1.07409	0.338973	3.16866	0.00153141	0.0128232
ENSMUSG00000079419	Ms4a6c	794.873	1.07299	0.301232	3.56201	0.00036802	0.00406824
ENSMUSG00000077254	Gm26079	16.0106	1.07128	0.405453	2.64219	0.00823713	0.0467692
ENSMUSG00000031538	Plat	76.5396	1.0703	0.243413	4.39707	1.09722e-05	0.000207565
ENSMUSG00000085417	Gm13919	31.7715	1.06822	0.315039	3.39076	0.000696989	0.0069188
ENSMUSG00000038188	Scarf1	17.6758	1.06508	0.369504	2.88247	0.00394571	0.0268837
ENSMUSG00000036676	Tmtc3	257.049	1.06491	0.193752	5.49626	3.8793e-08	1.48111e-06
ENSMUSG00000093314	Mir5136	482.2	1.06451	0.183489	5.8015	6.57239e-09	2.99163e-07
ENSMUSG00000007805	Twist2	39.5466	1.06059	0.309497	3.4268	0.000610737	0.00619892
ENSMUSG00000054945	Gm9958	29.3005	1.05948	0.33668	3.14685	0.00165039	0.0136344
ENSMUSG00000032012	Pvrl1	329.747	1.05859	0.164177	6.44782	1.13474e-10	7.0112e-09
ENSMUSG00000038587	Akap12	1792.58	1.05703	0.119948	8.81244	1.22449e-18	3.4224e-16
ENSMUSG00000060012	Kif13b	3169.28	1.05412	0.143805	7.33023	2.29761e-13	2.52271e-11
ENSMUSG00000030283	St8sia1	50.7288	1.05346	0.269213	3.91311	9.11164e-05	0.0012516
ENSMUSG00000034394	Lif	27.3226	1.05344	0.346335	3.04167	0.00235272	0.0179914
ENSMUSG00000000552	Zfp385a	163.639	1.05066	0.201754	5.20763	1.9127e-07	6.13044e-06
ENSMUSG00000037593	BC030499	50.2559	1.04932	0.263223	3.98642	6.70774e-05	0.000964609
ENSMUSG00000029659	Medag	93.9358	1.04531	0.249862	4.18354	2.8701e-05	0.000471005
ENSMUSG00000034282	Evpl	36.9075	1.04453	0.310547	3.36351	0.000769594	0.00749305
ENSMUSG00000046761	Fam83h	134.151	1.04447	0.205327	5.08686	3.64048e-07	1.10369e-05
ENSMUSG00000048332	Lhfp	35.3744	1.04326	0.305169	3.41864	0.000629348	0.00634817
ENSMUSG00000026880	Stom	376.913	1.04223	0.145931	7.14189	9.20555e-13	9.09425e-11
ENSMUSG00000065336	Snora34	35.5197	1.04212	0.294424	3.53953	0.000400847	0.00434194
ENSMUSG00000030556	Lrrc28	1300.59	1.04098	0.111615	9.32648	1.09448e-20	4.33787e-18
ENSMUSG00000065124	Snora65	494.879	1.04082	0.148518	7.00804	2.41679e-12	2.16977e-10
ENSMUSG00000035237	Lcat	24.329	1.03968	0.356367	2.91743	0.00352928	0.0245719
ENSMUSG00000097426	Gm8941	30.0339	1.03913	0.359971	2.8867	0.00389304	0.0265918
ENSMUSG00000038776	Ephx1	979.194	1.03841	0.128821	8.06091	7.57295e-16	1.33761e-13
ENSMUSG00000031239	Itm2a	241.376	1.03821	0.174443	5.95159	2.65555e-09	1.30371e-07
ENSMUSG00000085156	Gm11974	5792.3	1.03539	0.115168	8.99026	2.46647e-19	8.17961e-17
ENSMUSG00000026043	Col3a1	761.836	1.03292	0.211886	4.87488	1.08873e-06	2.84893e-05
ENSMUSG00000028597	Gpx7	77.0909	1.03002	0.232274	4.43451	9.22801e-06	0.000178944
ENSMUSG00000020122	Egfr	43.0224	1.02937	0.323243	3.18451	0.00145	0.0122786
ENSMUSG00000040690	Col16a1	123.902	1.02864	0.198981	5.16954	2.34668e-07	7.43344e-06
ENSMUSG00000042724	Map3k9	489.728	1.02671	0.152471	6.73376	1.6533e-11	1.27327e-09
ENSMUSG00000070167	Gm25822	629.524	1.02627	0.172078	5.96401	2.46124e-09	1.21566e-07
ENSMUSG00000007379	Dennd2c	310.476	1.02372	0.128497	7.96684	1.62779e-15	2.75538e-13
ENSMUSG00000007783	Cpt1c	113.968	1.02327	0.20724	4.9376	7.90899e-07	2.14918e-05
ENSMUSG00000005397	Nid1	218.199	1.01874	0.253908	4.01223	6.0149e-05	0.000886148
ENSMUSG00000030616	Sytl2	44.3242	1.01781	0.31812	3.19947	0.00137681	0.0118252
ENSMUSG00000095930	Nim1	32.8811	1.01769	0.290062	3.50853	0.000450599	0.00476707
ENSMUSG00000031284	Pak3	23.2248	1.01718	0.336012	3.02722	0.00246813	0.0186892
ENSMUSG00000043230	Fam124b	36.6331	1.01133	0.333312	3.03419	0.00241179	0.0183653
ENSMUSG00000037126	Psd	282.391	1.00796	0.155767	6.47094	9.73943e-11	6.11064e-09
ENSMUSG00000026616	Cr2	538.91	1.00503	0.159686	6.29379	3.09813e-10	1.79162e-08
ENSMUSG00000049353	Rd3	31.1626	1.00464	0.301	3.33767	0.000844835	0.00808991
ENSMUSG00000027663	Zmat3	2829.97	1.00415	0.155944	6.43912	1.20165e-10	7.36859e-09
ENSMUSG00000039765	Cc2d2a	22.044	1.00273	0.371383	2.69999	0.00693407	0.0410487
ENSMUSG00000001986	Gria3	17.1287	1.00246	0.376979	2.65918	0.00783311	0.0449047
ENSMUSG00000085927	Gm15888	24.8594	1.00124	0.33836	2.95909	0.00308548	0.0221756

## Sheet: Downregulated >2-fold
Ensembl gene ID	GENESYMBOL	baseMean	log2FoldChange	lfcSE	stat	pvalue	padj
ENSMUSG00000023110	Prmt5	6655.89	-2.87325	0.162715	-17.6582	8.79774e-70	1.42963e-65		125	Down Regulated 2-fold
ENSMUSG00000090120	A730090N16Rik	17.7362	-1.98764	0.440762	-4.50956	6.49634e-06	0.000133627
ENSMUSG00000029286	Enam	66.4552	-1.82577	0.260998	-6.99532	2.64649e-12	2.36294e-10
ENSMUSG00000025140	Pycr1	237.597	-1.75456	0.181163	-9.68495	3.49363e-22	1.77411e-19
ENSMUSG00000038418	Egr1	1386.59	-1.66285	0.313695	-5.30086	1.15261e-07	3.9184e-06
ENSMUSG00000049928	Glp2r	28.5125	-1.65178	0.33777	-4.89024	1.00713e-06	2.66112e-05
ENSMUSG00000033948	Zswim5	21.5726	-1.65033	0.37438	-4.40817	1.04246e-05	0.000199294
ENSMUSG00000030785	Cox6a2	30.8149	-1.6317	0.468921	-3.47969	0.000501988	0.00522569
ENSMUSG00000024352	Spata24	387.917	-1.61599	0.13884	-11.6392	2.60432e-31	2.64501e-28
ENSMUSG00000065701	Rny1	17.2823	-1.60848	0.397591	-4.04555	5.22003e-05	0.000784695
ENSMUSG00000062638	Btnl1	134.743	-1.6039	0.236588	-6.77929	1.20765e-11	9.52636e-10
ENSMUSG00000051107	Gm15440	17.1651	-1.5773	0.390308	-4.04117	5.31841e-05	0.000796536
ENSMUSG00000025780	Itih5	24.8135	-1.5338	0.352625	-4.34967	1.36344e-05	0.000248943
ENSMUSG00000066677	Pydc3	84.6311	-1.53371	0.321183	-4.77518	1.7955e-06	4.34827e-05
ENSMUSG00000035606	Ky	11.1215	-1.5247	0.466903	-3.26556	0.00109249	0.00992343
ENSMUSG00000004891	Nes	411.157	-1.52132	0.206218	-7.37724	1.6161e-13	1.82373e-11
ENSMUSG00000005980	Dnase1	23.813	-1.51486	0.382116	-3.96439	7.35834e-05	0.00103976
ENSMUSG00000030854	Ptpn5	40.3143	-1.50486	0.336258	-4.47533	7.62947e-06	0.000153439
ENSMUSG00000063354	Slc39a4	314.075	-1.49372	0.13039	-11.4558	2.19966e-30	2.10262e-27
ENSMUSG00000026959	Grin1	15.9015	-1.48966	0.442458	-3.36679	0.00076048	0.00742656
ENSMUSG00000022659	Gcsam	295.888	-1.47011	0.175242	-8.38906	4.90059e-17	1.04782e-14
ENSMUSG00000031700	Gpt2	593.826	-1.46496	0.160889	-9.10537	8.59762e-20	2.97258e-17
ENSMUSG00000020303	Stc2	31.6337	-1.45717	0.429271	-3.39453	0.000687467	0.0068368
ENSMUSG00000096280	Gm23287	97.5369	-1.43795	0.301738	-4.76556	1.8833e-06	4.50717e-05
ENSMUSG00000022838	Eaf2	1138.97	-1.41668	0.148465	-9.54215	1.399e-21	6.49537e-19
ENSMUSG00000037346	Hrh4	14.5957	-1.41609	0.420272	-3.36945	0.00075318	0.00737341
ENSMUSG00000053070	9230110C19Rik	60.2975	-1.38785	0.294122	-4.71862	2.37453e-06	5.48878e-05
ENSMUSG00000097673	Gm26608	21.5945	-1.38415	0.355866	-3.88954	0.000100436	0.00136235
ENSMUSG00000068227	Il2rb	81.2885	-1.35038	0.32804	-4.11651	3.84648e-05	0.000603916
ENSMUSG00000073422	H2-Ke6	652.156	-1.33625	0.143379	-9.3197	1.16669e-20	4.40902e-18
ENSMUSG00000023982	Guca1a	14.915	-1.33032	0.417343	-3.18761	0.00143455	0.0121731
ENSMUSG00000060550	H2-Q7	1224.12	-1.32392	0.112656	-11.7518	6.91275e-32	8.02373e-29
ENSMUSG00000030498	Gas2	230.055	-1.31741	0.171949	-7.66162	1.836e-14	2.50715e-12
ENSMUSG00000019838	Slc16a10	148.713	-1.29194	0.175788	-7.34939	1.99109e-13	2.20103e-11
ENSMUSG00000093562	Gm23090	19.324	-1.2702	0.35926	-3.5356	0.000406846	0.00438122
ENSMUSG00000029797	Sspo	392.896	-1.26519	0.202213	-6.25673	3.93131e-10	2.24154e-08
ENSMUSG00000092218	Gm20529	104.608	-1.2651	0.184934	-6.84083	7.87334e-12	6.42924e-10
ENSMUSG00000004187	Kifc2	23.853	-1.25408	0.393245	-3.18905	0.00142739	0.0121504
ENSMUSG00000024905	Mtl5	17.3085	-1.24993	0.423918	-2.94851	0.00319312	0.022758
ENSMUSG00000056699	Gm5533	9.86871	-1.24991	0.45562	-2.74332	0.00608208	0.0372256
ENSMUSG00000031452	1700029H14Rik	11.748	-1.24948	0.447085	-2.79472	0.00519449	0.033097
ENSMUSG00000034164	Emid1	153.626	-1.24887	0.229613	-5.43903	5.35702e-08	1.9966e-06
ENSMUSG00000052271	Bhlha15	346.651	-1.2483	0.210379	-5.93356	2.96427e-09	1.43789e-07
ENSMUSG00000044548	Dact1	12.3605	-1.24773	0.436344	-2.8595	0.0042431	0.028398
ENSMUSG00000089676	B230217C12Rik	22.692	-1.24356	0.350115	-3.55185	0.000382533	0.00419161
ENSMUSG00000065176	Rnu12	144.626	-1.23901	0.260311	-4.75974	1.9384e-06	4.61863e-05
ENSMUSG00000032482	Cspg5	41.1195	-1.23796	0.289732	-4.27276	1.93068e-05	0.000335547
ENSMUSG00000030268	Bcat1	1865.42	-1.23526	0.138727	-8.90421	5.3768e-19	1.61802e-16
ENSMUSG00000025731	0610011F06Rik	598.624	-1.22968	0.125003	-9.83721	7.78377e-23	4.3616e-20
ENSMUSG00000030523	Trpm1	12.2989	-1.22896	0.447857	-2.74408	0.00606802	0.0371675
ENSMUSG00000046338	Gpat2	38.2116	-1.22865	0.334069	-3.67782	0.000235233	0.00279425
ENSMUSG00000024925	Rnaseh2c	999.609	-1.22609	0.153042	-8.01142	1.13387e-15	1.96015e-13
ENSMUSG00000035200	Chrnb4	64.3119	-1.22181	0.266748	-4.58041	4.64061e-06	0.000100279
ENSMUSG00000037849	Gm4955	179.811	-1.21677	0.272439	-4.4662	7.9621e-06	0.000158754
ENSMUSG00000022210	Dhrs4	597.78	-1.2114	0.127525	-9.49934	2.11234e-21	9.53488e-19
ENSMUSG00000046295	Ankle1	465.279	-1.20853	0.344629	-3.50675	0.000453618	0.00479277
ENSMUSG00000027313	Chac1	252.945	-1.20526	0.141617	-8.51069	1.72899e-17	3.79678e-15
ENSMUSG00000098570	ST7-OT3_2	16.6205	-1.20331	0.411638	-2.92322	0.00346427	0.0242599
ENSMUSG00000087060	2810442I21Rik	72.7374	-1.18835	0.272416	-4.36226	1.28726e-05	0.000238245
ENSMUSG00000071552	Tigit	41.643	-1.18825	0.312827	-3.79842	0.000145619	0.00186621
ENSMUSG00000064109	Hcst	43.7211	-1.18665	0.272971	-4.34714	1.37923e-05	0.000251261
ENSMUSG00000051950	B3galtl	92.8348	-1.18604	0.18751	-6.32521	2.52892e-10	1.47824e-08
ENSMUSG00000070284	Gmppb	1344.14	-1.181	0.0989385	-11.9367	7.61438e-33	1.23734e-29
ENSMUSG00000015083	C8g	23.1572	-1.17931	0.347028	-3.39832	0.000678	0.00676336
ENSMUSG00000073412	Lst1	243.822	-1.16933	0.179012	-6.5321	6.48546e-11	4.23248e-09
ENSMUSG00000094131	Gm22265	42.3667	-1.16153	0.43027	-2.69955	0.00694337	0.0410888
ENSMUSG00000078815	Cacng6	73.4525	-1.14545	0.274379	-4.17469	2.98388e-05	0.000486828
ENSMUSG00000002980	Bcam	204.29	-1.14155	0.149167	-7.65283	1.96601e-14	2.6623e-12
ENSMUSG00000024799	Tm7sf2	550.46	-1.1392	0.128222	-8.8846	6.41521e-19	1.8954e-16
ENSMUSG00000022560	Slc52a2	387.537	-1.13897	0.140912	-8.08288	6.32574e-16	1.1296e-13
ENSMUSG00000057246	BC051142	32.866	-1.13737	0.332184	-3.42392	0.000617253	0.00625724
ENSMUSG00000043017	Ptgir	140.523	-1.13229	0.213641	-5.29995	1.15833e-07	3.92143e-06
ENSMUSG00000061603	Akap6	104.634	-1.12933	0.235843	-4.78848	1.68046e-06	4.125e-05
ENSMUSG00000096334	Sh2d1b1	39.547	-1.11666	0.301677	-3.7015	0.000214329	0.00259913
ENSMUSG00000030243	Recql	2086.2	-1.11448	0.0933123	-11.9435	7.01668e-33	1.23734e-29
ENSMUSG00000022900	Ildr1	94.95	-1.11299	0.234726	-4.74165	2.11989e-06	4.97806e-05
ENSMUSG00000019732	Calr3	30.6512	-1.11106	0.376454	-2.9514	0.00316341	0.0225958
ENSMUSG00000088909	Gm25432	60.6253	-1.1067	0.231135	-4.7881	1.68371e-06	4.12675e-05
ENSMUSG00000030365	Clec2i	1279.15	-1.10506	0.154757	-7.14063	9.29013e-13	9.09425e-11
ENSMUSG00000030413	Pglyrp1	225.902	-1.10074	0.177414	-6.20438	5.4914e-10	3.04353e-08
ENSMUSG00000034706	Dnaic2	45.5114	-1.09965	0.296101	-3.71377	0.000204191	0.0024959
ENSMUSG00000017724	Etv4	57.2166	-1.09702	0.256003	-4.28519	1.82584e-05	0.000319374
ENSMUSG00000041729	Coro2b	59.7868	-1.09367	0.324214	-3.37329	0.000742747	0.00729283
ENSMUSG00000079019	Insl3	104.38	-1.08969	0.246099	-4.42785	9.51786e-06	0.000183688
ENSMUSG00000052631	Sh2d6	34.8304	-1.08919	0.341301	-3.19127	0.00141647	0.0120891
ENSMUSG00000020142	Slc1a4	543.82	-1.08212	0.154777	-6.99151	2.71951e-12	2.41487e-10
ENSMUSG00000040557	Wbscr27	197.81	-1.07643	0.144189	-7.46546	8.3011e-14	9.77485e-12
ENSMUSG00000000811	Txnrd3	241.225	-1.07394	0.175421	-6.12207	9.23681e-10	4.95373e-08
ENSMUSG00000042826	Fgf11	30.1535	-1.07351	0.362659	-2.96011	0.0030753	0.0221122
ENSMUSG00000019852	D10Bwg1379e	69.53	-1.07272	0.338838	-3.16589	0.0015461	0.0129173
ENSMUSG00000018861	Fdxr	561.265	-1.06768	0.11533	-9.25755	2.09175e-20	7.55356e-18
ENSMUSG00000022416	Cacna1i	81.0614	-1.0673	0.240733	-4.43355	9.26935e-06	0.000179532
ENSMUSG00000034371	Dak	112.042	-1.06674	0.186074	-5.73286	9.87489e-09	4.26774e-07
ENSMUSG00000037108	Zcwpw1	302.334	-1.06672	0.170079	-6.27189	3.56681e-10	2.04087e-08
ENSMUSG00000095762	Gm16378	59.9898	-1.06468	0.231455	-4.59995	4.22595e-06	9.23006e-05
ENSMUSG00000070564	Ntn5	22.5648	-1.0628	0.375531	-2.83013	0.00465284	0.0305243
ENSMUSG00000041912	Tdrkh	25.6368	-1.0572	0.326357	-3.2394	0.00119783	0.0105787
ENSMUSG00000013033	Lphn1	409.624	-1.05542	0.174074	-6.06303	1.33583e-09	6.97983e-08
ENSMUSG00000082192	Gm14719	208.543	-1.05347	0.203047	-5.1883	2.12226e-07	6.77538e-06
ENSMUSG00000051098	Mblac2	74.0949	-1.05086	0.215805	-4.86949	1.11888e-06	2.91844e-05
ENSMUSG00000006315	Tmem147	1192.11	-1.04993	0.129856	-8.08538	6.19729e-16	1.11895e-13
ENSMUSG00000029862	Clcn1	20.807	-1.04959	0.371374	-2.82622	0.00471004	0.0308266
ENSMUSG00000029575	Mmab	930.823	-1.04907	0.114779	-9.13988	6.25232e-20	2.2087e-17
ENSMUSG00000015134	Aldh1a3	26.9875	-1.04752	0.325746	-3.21574	0.0013011	0.0112882
ENSMUSG00000027371	Fahd2a	223.403	-1.04713	0.158124	-6.62218	3.53928e-11	2.52251e-09
ENSMUSG00000021223	Papln	536.623	-1.04375	0.196341	-5.31604	1.06051e-07	3.69021e-06
ENSMUSG00000026548	Slamf9	35.7042	-1.04083	0.306135	-3.3999	0.000674113	0.00672871
ENSMUSG00000083841	Gm1947	16.6795	-1.03765	0.370213	-2.80285	0.0050654	0.032612
ENSMUSG00000039063	Echdc3	128.248	-1.03749	0.170559	-6.08285	1.18065e-09	6.22296e-08
ENSMUSG00000024340	Btnl2	71.517	-1.0373	0.232811	-4.45555	8.36801e-06	0.000164825
ENSMUSG00000030041	M1ap	39.6333	-1.03217	0.28892	-3.57253	0.000353545	0.00392426
ENSMUSG00000057234	Mettl15	168.466	-1.02955	0.202565	-5.08255	3.72401e-07	1.11806e-05
ENSMUSG00000087221	BC037032	22.9848	-1.02531	0.350878	-2.92212	0.00347653	0.0243087
ENSMUSG00000073409	H2-Q6	3047.94	-1.02476	0.0918812	-11.1531	6.91846e-29	5.9171e-26
ENSMUSG00000095118	Snord14d	69.0479	-1.02255	0.251029	-4.07343	4.63262e-05	0.000710189
ENSMUSG00000030672	Mylpf	49.1186	-1.02115	0.315055	-3.24117	0.00119038	0.0105243
ENSMUSG00000034793	G6pc3	574.04	-1.01832	0.130597	-7.79743	6.31799e-15	9.59507e-13
ENSMUSG00000025433	Crisp3	38.8273	-1.01453	0.349453	-2.9032	0.00369374	0.0255201
ENSMUSG00000064823	Snord82	37.9517	-1.01438	0.376343	-2.69536	0.00703122	0.0414518
ENSMUSG00000033730	Egr3	41.6447	-1.01278	0.326972	-3.09744	0.00195203	0.0155875
ENSMUSG00000093803	Ppp2r3d	83.1554	-1.01102	0.21124	-4.78612	1.70037e-06	4.1613e-05
ENSMUSG00000023045	Soat2	44.9805	-1.00995	0.308806	-3.2705	0.00107357	0.00980635
ENSMUSG00000096802	Gm15433	62.907	-1.00958	0.308674	-3.27072	0.00107276	0.00980447
ENSMUSG00000024371	C2	17.6593	-1.00557	0.378847	-2.65428	0.00794776	0.0453958
ENSMUSG00000073491	Pydc4	79.0636	-1.00484	0.297256	-3.38038	0.000723863	0.00715062

## Sheet: Upregulated >1.5 <2-fold
Ensembl gene ID	GENESYMBOL	baseMean	log2FoldChange	lfcSE	stat	pvalue	padj
ENSMUSG00000021701	Plk2	2109.22	0.999684	0.133601	7.48259	7.28744e-14	8.64386e-12
ENSMUSG00000053279	Aldh1a1	43.6265	0.998906	0.351941	2.83827	0.00453585	0.0299381
ENSMUSG00000003070	Efna2	55.2184	0.993477	0.249491	3.98201	6.83344e-05	0.000979218
ENSMUSG00000034275	Igsf9b	39.1221	0.991579	0.27862	3.55889	0.000372421	0.00409739
ENSMUSG00000024268	Celf4	138.133	0.987781	0.182558	5.41079	6.27474e-08	2.2965e-06
ENSMUSG00000025185	Loxl4	250.671	0.98596	0.184317	5.34926	8.83126e-08	3.13336e-06
ENSMUSG00000028469	Npr2	38.6487	0.98547	0.300614	3.27819	0.00104475	0.00957542
ENSMUSG00000023046	Igfbp6	495.428	0.982854	0.324143	3.03216	0.0024281	0.0184636
ENSMUSG00000038143	Stox2	25.784	0.982726	0.368824	2.66449	0.00771062	0.0444003
ENSMUSG00000029134	Plb1	99.3513	0.981142	0.237402	4.13283	3.58325e-05	0.000566419
ENSMUSG00000048807	Slc35e4	172.177	0.9802	0.193563	5.06399	4.10577e-07	1.20867e-05
ENSMUSG00000029084	Cd38	374.322	0.979049	0.170013	5.75867	8.47773e-09	3.71329e-07
ENSMUSG00000046223	Plaur	47.3985	0.978244	0.283875	3.44604	0.000568861	0.00583217
ENSMUSG00000063757	4632433K11Rik	30.4683	0.971534	0.353512	2.74824	0.00599166	0.0368247
ENSMUSG00000030554	Synm	21.6231	0.969954	0.345408	2.80814	0.00498283	0.0321569
ENSMUSG00000006675	P4htm	224.644	0.968924	0.137955	7.02346	2.16446e-12	1.98714e-10
ENSMUSG00000097194	9330175E14Rik	64.7818	0.965871	0.261969	3.68697	0.00022694	0.00272194
ENSMUSG00000045312	Lhfpl2	30.758	0.965357	0.325826	2.9628	0.00304852	0.0220171
ENSMUSG00000026796	Fam129b	398.113	0.962864	0.15903	6.0546	1.40766e-09	7.30813e-08
ENSMUSG00000031274	Col4a5	121.227	0.958835	0.227656	4.21177	2.53382e-05	0.000424044
ENSMUSG00000028780	Sema3c	230.747	0.958077	0.268994	3.5617	0.000368463	0.00407038
ENSMUSG00000033420	Antxr1	45.1245	0.956338	0.306701	3.11815	0.00181991	0.0147499
ENSMUSG00000078706	Gm53	26.9806	0.952711	0.336544	2.83087	0.00464219	0.030516
ENSMUSG00000026357	Rgs18	53.2259	0.952565	0.274411	3.4713	0.000517936	0.00536779
ENSMUSG00000030494	Rhpn2	198.976	0.951906	0.203634	4.67459	2.94543e-06	6.6755e-05
ENSMUSG00000072825	Cep170b	1622	0.949385	0.107913	8.79772	1.39623e-18	3.78146e-16
ENSMUSG00000041488	Stx3	38.4041	0.947849	0.283646	3.34166	0.000832786	0.00799337
ENSMUSG00000090031	4732440D04Rik	30.9622	0.947769	0.337889	2.80497	0.00503218	0.0324367
ENSMUSG00000021846	Peli2	19.5988	0.947575	0.36199	2.61768	0.00885285	0.0494021
ENSMUSG00000037325	Bbs7	376.261	0.94558	0.197347	4.79146	1.65572e-06	4.07041e-05
ENSMUSG00000028270	Gbp2	2768.54	0.944921	0.170008	5.55809	2.7274e-08	1.08362e-06
ENSMUSG00000031712	Il15	59.4908	0.944316	0.225917	4.17992	2.91608e-05	0.000476724
ENSMUSG00000029101	Rgs12	540.342	0.943301	0.135415	6.96601	3.26055e-12	2.8486e-10
ENSMUSG00000070822	Zscan18	164.017	0.940229	0.189725	4.95575	7.20525e-07	1.97446e-05
ENSMUSG00000034361	Cpne2	460.804	0.940131	0.126349	7.44075	1.00119e-13	1.17045e-11
ENSMUSG00000047669	Msl3l2	79.2752	0.939312	0.260833	3.60121	0.000316742	0.00357683
ENSMUSG00000054612	Mgmt	639.54	0.938924	0.123524	7.60116	2.93491e-14	3.7851e-12
ENSMUSG00000035735	Dagla	20.9792	0.938792	0.35092	2.67524	0.00746769	0.0434479
ENSMUSG00000015968	Cacna1d	152.553	0.937415	0.211146	4.43965	9.01056e-06	0.000175565
ENSMUSG00000044433	Camsap3	68.9127	0.936394	0.26098	3.588	0.000333229	0.00373189
ENSMUSG00000063383	Zfp947	60.1344	0.935533	0.2499	3.74363	0.000181379	0.00225337
ENSMUSG00000028654	Mycl	144.234	0.934621	0.204156	4.57797	4.69519e-06	0.000101107
ENSMUSG00000006445	Epha2	2346.88	0.934244	0.138266	6.75687	1.41004e-11	1.1016e-09
ENSMUSG00000048240	Gng7	30.8818	0.932253	0.352233	2.64669	0.00812828	0.0462345
ENSMUSG00000020467	Efemp1	286.537	0.932001	0.213454	4.36628	1.2638e-05	0.000234711
ENSMUSG00000060487	Samd5	36.0939	0.931624	0.326015	2.85761	0.0042684	0.0285438
ENSMUSG00000026535	Ifi202b	84.8508	0.92879	0.299316	3.10304	0.00191545	0.0153496
ENSMUSG00000070436	Serpinh1	578.906	0.928756	0.329383	2.81968	0.00480713	0.031309
ENSMUSG00000025372	Baiap2	314.078	0.928472	0.1544	6.01343	1.81641e-09	9.22398e-08
ENSMUSG00000026581	Sell	653.558	0.927753	0.207579	4.4694	7.84389e-06	0.000156589
ENSMUSG00000097418	Gm26667	498.906	0.927553	0.1777	5.21976	1.79154e-07	5.81087e-06
ENSMUSG00000004347	Pde1c	207.268	0.927128	0.252504	3.67174	0.000240906	0.00283882
ENSMUSG00000003660	Snrnp200	26709.5	0.927125	0.0723803	12.8091	1.45849e-37	3.38579e-34
ENSMUSG00000041845	Rhod	636.291	0.926569	0.174461	5.31105	1.08998e-07	3.74464e-06
ENSMUSG00000023885	Thbs2	119.16	0.9253	0.237976	3.88822	0.000100984	0.00136863
ENSMUSG00000021253	Tgfb3	30.8106	0.925044	0.317311	2.91526	0.00355391	0.0246905
ENSMUSG00000087935	Snora81	831.15	0.922884	0.170771	5.40422	6.50902e-08	2.37156e-06
ENSMUSG00000092622	Khdc3	68.803	0.92253	0.241575	3.81881	0.000134096	0.00174604
ENSMUSG00000068246	Apol9b	39.2615	0.922242	0.306271	3.0112	0.00260219	0.0194712
ENSMUSG00000002083	Bbc3	1228.18	0.921876	0.130235	7.07855	1.45669e-12	1.38428e-10
ENSMUSG00000019256	Ahr	387.822	0.921309	0.174224	5.28809	1.23603e-07	4.1499e-06
ENSMUSG00000040533	Matn1	108.425	0.920333	0.282942	3.25273	0.00114302	0.0102619
ENSMUSG00000047798	Cd300lf	1499.57	0.919605	0.131004	7.01966	2.22406e-12	2.01923e-10
ENSMUSG00000035757	Selo	1103.2	0.918425	0.134939	6.80621	1.00205e-11	8.02137e-10
ENSMUSG00000041734	Kirrel	69.1543	0.917227	0.248641	3.68897	0.000225167	0.00270633
ENSMUSG00000040264	Gbp5	263.442	0.917127	0.190451	4.81554	1.468e-06	3.66436e-05
ENSMUSG00000002190	Clgn	64.0379	0.913372	0.259396	3.52115	0.000429683	0.00459063
ENSMUSG00000021390	Ogn	155.467	0.91314	0.220557	4.14014	3.47088e-05	0.000550799
ENSMUSG00000062619	2310039H08Rik	465.74	0.910956	0.138838	6.5613	5.33395e-11	3.61153e-09
ENSMUSG00000072812	Ahnak2	127.652	0.909391	0.272661	3.33524	0.000852243	0.008144
ENSMUSG00000028989	Angptl7	49.4685	0.908052	0.287843	3.15467	0.00160677	0.0133419
ENSMUSG00000029468	P2rx7	103.843	0.901552	0.229856	3.92224	8.77296e-05	0.00120917
ENSMUSG00000029484	Anxa3	113.294	0.901213	0.232758	3.87189	0.000107995	0.00144557
ENSMUSG00000022074	Tnfrsf10b	1255.91	0.900596	0.138327	6.51061	7.48486e-11	4.78854e-09
ENSMUSG00000017144	Rnd3	155.814	0.89982	0.243853	3.69001	0.000224248	0.00269728
ENSMUSG00000004896	Rrnad1	1067.22	0.898704	0.181161	4.96081	7.02005e-07	1.94337e-05
ENSMUSG00000025351	Cd63	142.46	0.897284	0.266327	3.3691	0.00075413	0.00737341
ENSMUSG00000034686	Prr7	133.86	0.8961	0.196222	4.56678	4.95283e-06	0.000105345
ENSMUSG00000065126	Snord104	189.302	0.895853	0.169135	5.29668	1.17926e-07	3.97571e-06
ENSMUSG00000022263	Trio	5086.75	0.894932	0.127314	7.02933	2.07531e-12	1.91612e-10
ENSMUSG00000024451	Arap3	29.7838	0.894679	0.310327	2.88302	0.00393878	0.0268478
ENSMUSG00000098488	PLA2G4B	334.892	0.894039	0.203782	4.38723	1.14801e-05	0.000216418
ENSMUSG00000073617	Hdac4	405.363	0.893578	0.155026	5.76405	8.21194e-09	3.63608e-07
ENSMUSG00000067780	Pi15	110.505	0.893546	0.278412	3.20944	0.00132996	0.0114956
ENSMUSG00000030345	Dyrk4	199.394	0.892171	0.202896	4.39718	1.09668e-05	0.000207565
ENSMUSG00000012017	Scarf2	49.2744	0.890282	0.271999	3.2731	0.00106373	0.00973837
ENSMUSG00000035045	Zc3h12b	36.5344	0.88981	0.304109	2.92595	0.00343403	0.0241362
ENSMUSG00000015202	Cnksr3	196.91	0.889385	0.169293	5.25354	1.49203e-07	4.90799e-06
ENSMUSG00000040329	Il7	27.3014	0.88556	0.318161	2.78337	0.00537971	0.0340025
ENSMUSG00000097944	A130014A01Rik	27.6546	0.885382	0.319504	2.77112	0.00558645	0.0348483
ENSMUSG00000081520	Gm16200	117.079	0.885049	0.228579	3.87197	0.00010796	0.00144557
ENSMUSG00000025507	Lrdd	1230.01	0.884236	0.159464	5.54506	2.93858e-08	1.15622e-06
ENSMUSG00000027329	Spef1	363.529	0.881941	0.13259	6.65165	2.89825e-11	2.1212e-09
ENSMUSG00000017466	Timp2	524.239	0.881729	0.203817	4.32607	1.51791e-05	0.000273459
ENSMUSG00000073633	Fbxo36	72.5947	0.880872	0.260826	3.37724	0.000732183	0.00721965
ENSMUSG00000098120	Gm5914	135.859	0.880269	0.20606	4.27191	1.93805e-05	0.000336102
ENSMUSG00000051615	Rap2a	593.541	0.877918	0.137746	6.37348	1.84787e-10	1.09591e-08
ENSMUSG00000026494	Kif26b	56.0023	0.877161	0.303444	2.89069	0.00384398	0.026312
ENSMUSG00000063558	Aox1	72.9796	0.876731	0.280131	3.12972	0.00174972	0.0143167
ENSMUSG00000004113	Cacna1b	175.307	0.875889	0.22171	3.95061	7.79514e-05	0.00108943
ENSMUSG00000026317	Cln8	42.3604	0.875581	0.298604	2.93225	0.00336519	0.0237394
ENSMUSG00000028268	Gbp3	2879.46	0.8724	0.131077	6.6556	2.82137e-11	2.07454e-09
ENSMUSG00000034930	Rtkn	33.5527	0.871294	0.304803	2.85855	0.00425579	0.0284712
ENSMUSG00000003526	Prodh	30.1609	0.871031	0.315338	2.76222	0.00574101	0.0355802
ENSMUSG00000041954	Tnfrsf18	417.658	0.870713	0.136197	6.39306	1.62598e-10	9.7499e-09
ENSMUSG00000032374	Plod2	673.809	0.870353	0.146852	5.92674	3.09011e-09	1.49004e-07
ENSMUSG00000089762	Ier5l	100.519	0.869285	0.191707	4.53444	5.77576e-06	0.000119867
ENSMUSG00000031355	Arhgap6	52.5345	0.86807	0.281478	3.08397	0.00204258	0.0161439
ENSMUSG00000022596	Slurp1	133.535	0.86762	0.290592	2.98569	0.00282937	0.0207854
ENSMUSG00000050821	Fam131a	45.0843	0.867368	0.265447	3.26757	0.00108475	0.00987513
ENSMUSG00000097145	9230114K14Rik	728.237	0.866809	0.130864	6.62376	3.50185e-11	2.50683e-09
ENSMUSG00000045639	Zfp629	220.751	0.866031	0.141646	6.11404	9.7142e-10	5.19263e-08
ENSMUSG00000010601	Apol7a	44.936	0.865892	0.267891	3.23225	0.00122819	0.0107591
ENSMUSG00000039578	Ccser1	46.5085	0.86563	0.328974	2.6313	0.00850594	0.0479104
ENSMUSG00000015748	Prpf3	2625.29	0.865186	0.0829561	10.4294	1.81943e-25	1.23191e-22
ENSMUSG00000026042	Col5a2	284.128	0.864141	0.232594	3.71524	0.000203013	0.00248416
ENSMUSG00000022994	Adcy6	294.529	0.861442	0.133239	6.46537	1.01053e-10	6.31582e-09
ENSMUSG00000074643	Cpne1	5383.33	0.860764	0.0677718	12.7009	5.8449e-37	1.18725e-33
ENSMUSG00000029469	Ift81	136.65	0.860061	0.190877	4.50584	6.61098e-06	0.000135642
ENSMUSG00000020900	Myh10	239.466	0.859762	0.147806	5.81683	5.99737e-09	2.75303e-07
ENSMUSG00000031995	St14	2378.33	0.859739	0.104128	8.25656	1.49931e-16	2.88364e-14
ENSMUSG00000089829	Gm16565	49.0584	0.859268	0.26572	3.23374	0.00122182	0.0107438
ENSMUSG00000028883	Sema3a	94.7328	0.859188	0.199557	4.30548	1.66625e-05	0.000295918
ENSMUSG00000020937	Plcd3	436.196	0.858817	0.113076	7.59503	3.07722e-14	3.93739e-12
ENSMUSG00000001119	Col6a1	563.718	0.858725	0.315513	2.72168	0.00649508	0.0390618
ENSMUSG00000026640	Plxna2	54.571	0.857344	0.262832	3.26195	0.00110649	0.0100226
ENSMUSG00000089808	Gm7241	47.9679	0.856913	0.285179	3.00483	0.00265733	0.0197899
ENSMUSG00000033209	Ttc28	149.923	0.85498	0.18364	4.65573	3.22836e-06	7.23598e-05
ENSMUSG00000027776	Il12a	365.232	0.854883	0.159928	5.34543	9.02023e-08	3.19344e-06
ENSMUSG00000000957	Mmp14	119.607	0.854386	0.216735	3.94208	8.07792e-05	0.00112385
ENSMUSG00000047342	Zfp286	77.3661	0.854358	0.234793	3.63878	0.000273936	0.0031683
ENSMUSG00000026208	Des	34.6257	0.853514	0.322962	2.64277	0.00822314	0.0467224
ENSMUSG00000027204	Fbn1	33.7409	0.853001	0.310244	2.74945	0.00596947	0.0367161
ENSMUSG00000096983	2010015M23Rik	36.2678	0.852905	0.287967	2.96181	0.00305834	0.022053
ENSMUSG00000057182	Scn3a	1728.25	0.850534	0.15605	5.45039	5.02587e-08	1.89052e-06
ENSMUSG00000025810	Nrp1	69.9075	0.848341	0.27445	3.09106	0.00199446	0.0158252
ENSMUSG00000040350	Trim7	910.977	0.847776	0.196295	4.31889	1.56818e-05	0.000281579
ENSMUSG00000018593	Sparc	427.657	0.845715	0.217879	3.88159	0.000103776	0.00140297
ENSMUSG00000019489	Cd70	184.714	0.843515	0.192352	4.38527	1.15844e-05	0.00021813
ENSMUSG00000065105	Gm26130	234.953	0.83779	0.169213	4.95111	7.37916e-07	2.01532e-05
ENSMUSG00000092358	Gm20430	172.801	0.837212	0.204682	4.0903	4.3081e-05	0.000668639
ENSMUSG00000027864	Ptgfrn	70.1068	0.837185	0.279625	2.99396	0.00275383	0.0203408
ENSMUSG00000041773	Enc1	723.303	0.836617	0.141649	5.90626	3.49961e-09	1.67261e-07
ENSMUSG00000058743	Kcnj14	30.245	0.834455	0.316506	2.63646	0.00837773	0.0474184
ENSMUSG00000031503	Col4a2	247.797	0.832281	0.218335	3.81195	0.000137873	0.0017852
ENSMUSG00000074039	4930520O04Rik	47.6943	0.831763	0.279067	2.98052	0.00287764	0.0210354
ENSMUSG00000034460	Six4	34.2373	0.831324	0.307018	2.70773	0.00677445	0.0404278
ENSMUSG00000041757	Plekha6	63.7589	0.830182	0.308835	2.68811	0.00718585	0.0421682
ENSMUSG00000033565	Rbfox2	188.018	0.829416	0.194306	4.26862	1.96688e-05	0.000339658
ENSMUSG00000054589	Gm9949	45.0409	0.828764	0.269996	3.06954	0.00214388	0.0167652
ENSMUSG00000047557	Lxn	509.255	0.828264	0.134757	6.14634	7.92909e-10	4.28065e-08
ENSMUSG00000026082	Rev1	4259.66	0.825708	0.0936352	8.81835	1.1616e-18	3.31159e-16
ENSMUSG00000034792	Gna15	1602.5	0.823988	0.0930375	8.85651	8.25573e-19	2.39563e-16
ENSMUSG00000024769	Cdc42bpg	774.303	0.823707	0.159544	5.1629	2.43152e-07	7.6872e-06
ENSMUSG00000021687	Scamp1	99.1986	0.822853	0.201718	4.07923	4.51849e-05	0.000694659
ENSMUSG00000040918	Slc19a2	1947.53	0.819992	0.140304	5.84439	5.08434e-09	2.35386e-07
ENSMUSG00000020781	Tsen54	2556.21	0.81934	0.0913542	8.96883	2.99678e-19	9.54855e-17
ENSMUSG00000032591	Mst1	59.906	0.819012	0.262324	3.12214	0.0017954	0.0146019
ENSMUSG00000030671	Pde3b	5123.22	0.81826	0.135017	6.06041	1.35779e-09	7.07183e-08
ENSMUSG00000028737	Aldh4a1	1490.47	0.81505	0.0952728	8.5549	1.17967e-17	2.66246e-15
ENSMUSG00000042874	D930007J09Rik	40.6897	0.814008	0.285452	2.85165	0.00434932	0.0288947
ENSMUSG00000029718	Pcolce	228	0.81282	0.244669	3.32212	0.000893349	0.00844007
ENSMUSG00000064307	Lrrc51	47.3485	0.812392	0.251274	3.23309	0.0012246	0.0107508
ENSMUSG00000038463	Olfml2b	311.473	0.809061	0.18524	4.36763	1.25602e-05	0.000233869
ENSMUSG00000025656	Arhgef9	36.9808	0.808388	0.303021	2.66776	0.00763585	0.0440947
ENSMUSG00000026638	Irf6	30.0733	0.80693	0.306977	2.62864	0.00857275	0.0482032
ENSMUSG00000064080	Fbln2	332.337	0.803724	0.16958	4.73949	2.14256e-06	5.02404e-05
ENSMUSG00000022665	Ccdc80	234.95	0.802564	0.235915	3.40192	0.000669133	0.00668721
ENSMUSG00000015766	Eps8	363.331	0.801774	0.16854	4.75716	1.96335e-06	4.67122e-05
ENSMUSG00000070047	Fat1	747.353	0.801408	0.171744	4.66628	3.06697e-06	6.91238e-05
ENSMUSG00000030029	Lrig1	83.2883	0.800879	0.287803	2.78273	0.00539038	0.034017
ENSMUSG00000091337	Eid1	5435.84	0.798062	0.101298	7.87835	3.31722e-15	5.23347e-13
ENSMUSG00000030730	Atp2a1	54.467	0.798001	0.271388	2.94044	0.00327744	0.0232366
ENSMUSG00000035239	Neu3	81.375	0.797907	0.248744	3.20775	0.00133779	0.0115511
ENSMUSG00000036826	Igflr1	165.749	0.796155	0.284259	2.8008	0.00509753	0.0327152
ENSMUSG00000027200	Sema6d	301.897	0.795092	0.186607	4.26078	2.03712e-05	0.000348454
ENSMUSG00000047414	Flrt2	162.474	0.792699	0.228358	3.4713	0.000517951	0.00536779
ENSMUSG00000072949	Acot1	110.142	0.791037	0.188093	4.20555	2.60443e-05	0.00043274
ENSMUSG00000042050	Wdr60	314.794	0.789881	0.136196	5.79961	6.64683e-09	3.01707e-07
ENSMUSG00000037032	Apbb1	150.796	0.789488	0.2184	3.61487	0.000300499	0.00343156
ENSMUSG00000068115	Ninl	85.7605	0.787952	0.196693	4.006	6.17545e-05	0.00090325
ENSMUSG00000028583	Pdpn	99.912	0.78725	0.288595	2.72787	0.00637453	0.0384792
ENSMUSG00000074158	9830147E19Rik	105.099	0.785736	0.217678	3.60962	0.000306643	0.00348702
ENSMUSG00000025867	Cplx2	95.9117	0.782944	0.195672	4.0013	6.29951e-05	0.000917267
ENSMUSG00000060314	Zfp941	92.4594	0.778618	0.202459	3.84581	0.000120155	0.00158887
ENSMUSG00000034664	Itga2b	97.3798	0.778204	0.274182	2.83827	0.00453581	0.0299381
ENSMUSG00000023050	Map3k12	234.749	0.775384	0.195288	3.97046	7.17352e-05	0.00101986
ENSMUSG00000031066	Usp11	1836.05	0.773995	0.129584	5.97291	2.33062e-09	1.15818e-07
ENSMUSG00000052957	Gas1	40.034	0.773752	0.27697	2.79363	0.00521197	0.0331875
ENSMUSG00000094439	Gm21969	966.846	0.773009	0.107311	7.20342	5.87227e-13	5.92698e-11
ENSMUSG00000073889	Il11ra1	150.642	0.771817	0.25742	2.99828	0.00271505	0.0201184
ENSMUSG00000060032	H2afj	2767.72	0.769618	0.102459	7.5115	5.84544e-14	7.14199e-12
ENSMUSG00000001281	Itgb7	455.696	0.76875	0.168121	4.57261	4.81697e-06	0.000103381
ENSMUSG00000019774	Mtrf1l	846.025	0.768545	0.114616	6.70539	2.00863e-11	1.51064e-09
ENSMUSG00000049670	Morn4	42.6187	0.76788	0.267156	2.87427	0.00404958	0.0274595
ENSMUSG00000039239	Tgfb2	84.7497	0.767191	0.28728	2.67054	0.00757295	0.0438438
ENSMUSG00000087178	A230056P14Rik	81.5411	0.766075	0.21427	3.57528	0.000349852	0.0038939
ENSMUSG00000025002	Cyp2c55	50.372	0.765889	0.292743	2.61625	0.00889021	0.0495255
ENSMUSG00000048787	Dcun1d3	441.86	0.761091	0.153361	4.96273	6.95087e-07	1.9275e-05
ENSMUSG00000035133	Arhgap5	4453.6	0.760587	0.102493	7.42089	1.16337e-13	1.34076e-11
ENSMUSG00000037410	Tbc1d2b	135.026	0.760508	0.189575	4.01164	6.02987e-05	0.000887548
ENSMUSG00000026365	Cfh	219.192	0.760215	0.259221	2.93269	0.00336041	0.0237214
ENSMUSG00000069206	Zfp874a	743.534	0.75948	0.130703	5.81074	6.21961e-09	2.83901e-07
ENSMUSG00000035640	Dos	78.144	0.758864	0.261676	2.90001	0.00373146	0.0257318
ENSMUSG00000001665	Gstt3	503.284	0.758826	0.125876	6.02837	1.6562e-09	8.51686e-08
ENSMUSG00000002602	Axl	472.132	0.758701	0.177185	4.28197	1.85247e-05	0.000323685
ENSMUSG00000053963	6330403A02Rik	56.6555	0.757609	0.273952	2.76548	0.00568386	0.0353069
ENSMUSG00000037892	Pcdh18	93.8432	0.757536	0.262579	2.88498	0.00391439	0.0267057
ENSMUSG00000028517	Ppap2b	56.0454	0.757421	0.249709	3.03322	0.00241962	0.0184163
ENSMUSG00000095180	Rhox5	159.784	0.757316	0.226848	3.33843	0.000842544	0.00807272
ENSMUSG00000098832	Kdm4dl	38.3821	0.757203	0.281723	2.68776	0.00719336	0.0421688
ENSMUSG00000052688	5430435G22Rik	85.4692	0.756958	0.274226	2.76034	0.00577417	0.0357327
ENSMUSG00000024909	Efemp2	79.1403	0.755649	0.213899	3.53274	0.000411281	0.00441819
ENSMUSG00000022661	Cd200	355.146	0.755518	0.143873	5.25127	1.51052e-07	4.95879e-06
ENSMUSG00000050930	Map10	153.347	0.755037	0.155932	4.84208	1.28485e-06	3.28283e-05
ENSMUSG00000079415	Cntf	127.81	0.754064	0.190608	3.9561	7.61822e-05	0.00106905
ENSMUSG00000003573	Homer3	643.913	0.753806	0.135097	5.57975	2.40861e-08	9.66417e-07
ENSMUSG00000090124	Ugt1a7c	98.9149	0.752355	0.246919	3.04697	0.00231158	0.0177254
ENSMUSG00000026576	Atp1b1	106.559	0.748443	0.23624	3.16815	0.00153415	0.0128306
ENSMUSG00000036256	Igfbp7	47.9483	0.746016	0.281418	2.65092	0.00802724	0.0457052
ENSMUSG00000092225	Gm2381	41.1748	0.745866	0.284702	2.61982	0.0087977	0.0491897
ENSMUSG00000045838	A430105I19Rik	116.944	0.744969	0.217306	3.42821	0.000607582	0.00617847
ENSMUSG00000024761	Gm16437	589.723	0.744638	0.132049	5.6391	1.70938e-08	7.08608e-07
ENSMUSG00000073176	Zfp449	83.4803	0.743105	0.211549	3.51268	0.000443611	0.00471156
ENSMUSG00000053297	AI854703	75.9339	0.740928	0.2416	3.06675	0.00216401	0.016882
ENSMUSG00000049807	Arhgap23	305.569	0.740259	0.159563	4.63929	3.49604e-06	7.75044e-05
ENSMUSG00000031969	Acad8	757.633	0.739666	0.10786	6.85768	6.99901e-12	5.77329e-10
ENSMUSG00000030699	Tbx6	83.8487	0.738273	0.264153	2.79487	0.00519204	0.033097
ENSMUSG00000029070	Mxra8	100.274	0.735245	0.22416	3.28	0.00103807	0.00953029
ENSMUSG00000088108	Snora47	83.817	0.734265	0.217078	3.38249	0.00071832	0.00710883
ENSMUSG00000026586	Prrx1	93.0406	0.732948	0.231843	3.1614	0.00157015	0.0130779
ENSMUSG00000001025	S100a6	1041.54	0.731993	0.20476	3.57488	0.000350389	0.0038972
ENSMUSG00000030774	Pak1	42.4182	0.731559	0.271436	2.69514	0.00703586	0.0414518
ENSMUSG00000026313	Hdac4	1321.43	0.730272	0.14958	4.88214	1.04942e-06	2.7594e-05
ENSMUSG00000037104	Socs5	113.074	0.728541	0.218418	3.33553	0.000851369	0.00814287
ENSMUSG00000027624	Epb4.1l1	76.8799	0.727561	0.246947	2.94622	0.00321683	0.0228868
ENSMUSG00000030770	Parva	92.1613	0.727253	0.23495	3.09536	0.00196577	0.0156434
ENSMUSG00000029913	Prdm5	288.322	0.726339	0.149384	4.86224	1.16063e-06	3.00802e-05
ENSMUSG00000031502	Col4a1	283.915	0.726327	0.183113	3.96654	7.29224e-05	0.00103222
ENSMUSG00000038521	C1s	242.24	0.725654	0.248677	2.91806	0.00352218	0.0245435
ENSMUSG00000040562	Gstm2	112.324	0.725472	0.247879	2.92672	0.00342557	0.0240976
ENSMUSG00000027843	Ptpn22	861.251	0.725243	0.143826	5.04249	4.59517e-07	1.33342e-05
ENSMUSG00000022385	Gtse1	4549.74	0.724767	0.11279	6.42584	1.31147e-10	7.98177e-09
ENSMUSG00000023348	Trip6	226.526	0.723266	0.1959	3.69201	0.000222487	0.00268007
ENSMUSG00000030208	Emp1	179.758	0.722518	0.234981	3.07479	0.00210652	0.0165607
ENSMUSG00000029661	Col1a2	2224.67	0.722211	0.176446	4.0931	4.25653e-05	0.000662534
ENSMUSG00000039405	Prss23	359.796	0.720895	0.209048	3.44846	0.000563792	0.00578751
ENSMUSG00000043542	Zc2hc1a	139.286	0.720627	0.183289	3.93164	8.43692e-05	0.0011688
ENSMUSG00000097789	Gm2115	85.3046	0.719752	0.246269	2.92262	0.00347101	0.0242911
ENSMUSG00000076431	Sox4	262.339	0.719201	0.208411	3.45088	0.000558769	0.00574683
ENSMUSG00000030733	Sh2b1	4328.28	0.718381	0.10076	7.12966	1.0062e-12	9.79086e-11
ENSMUSG00000028479	Gne	2591.42	0.717904	0.125039	5.74146	9.38634e-09	4.08922e-07
ENSMUSG00000026883	Dab2ip	413.505	0.717877	0.143775	4.99305	5.94328e-07	1.68049e-05
ENSMUSG00000000693	Loxl3	122.654	0.71781	0.16968	4.23037	2.33306e-05	0.00039328
ENSMUSG00000038235	F11r	104.375	0.715497	0.236898	3.02028	0.00252542	0.0189991
ENSMUSG00000031642	Sh3rf1	863.301	0.715358	0.149235	4.79351	1.63892e-06	4.04135e-05
ENSMUSG00000031375	Bgn	89.0284	0.7151	0.244876	2.92025	0.00349752	0.024403
ENSMUSG00000098331	mmu-mir-7069	64.9249	0.714634	0.242972	2.94122	0.00326922	0.0231986
ENSMUSG00000041548	Hspb8	119.034	0.714239	0.226651	3.15128	0.00162557	0.0134765
ENSMUSG00000002006	Pdzd4	164.662	0.712986	0.200503	3.55599	0.000376557	0.00413449
ENSMUSG00000020841	Cpd	337.274	0.712607	0.196862	3.61982	0.000294803	0.00338392
ENSMUSG00000023827	Agpat4	706.324	0.711412	0.108907	6.53231	6.47624e-11	4.23248e-09
ENSMUSG00000041959	S100a10	1631.65	0.711314	0.129481	5.49356	3.93904e-08	1.49555e-06
ENSMUSG00000072966	Gprasp2	81.2152	0.709835	0.241443	2.93997	0.00328249	0.0232623
ENSMUSG00000034959	5031414D18Rik	1232.35	0.70835	0.138063	5.13065	2.8875e-07	8.93751e-06
ENSMUSG00000056832	Ttc26	110.697	0.707303	0.177286	3.98962	6.61791e-05	0.000956106
ENSMUSG00000054545	Ugt1a6a	91.961	0.706534	0.238144	2.96684	0.00300882	0.0217691
ENSMUSG00000024242	Map4k3	129.041	0.705622	0.199423	3.53831	0.000402695	0.00434803
ENSMUSG00000047793	Sned1	114.963	0.70426	0.213034	3.30586	0.000946864	0.00882762
ENSMUSG00000022892	App	639.667	0.703787	0.107463	6.54912	5.78769e-11	3.87037e-09
ENSMUSG00000028269	Gbp2b	813.03	0.701904	0.186857	3.75637	0.000172397	0.00215662
ENSMUSG00000066894	Vsig10	126.792	0.701669	0.221392	3.16935	0.00152781	0.0128106
ENSMUSG00000025825	Iscu	2894.78	0.701182	0.125434	5.59005	2.27007e-08	9.19915e-07
ENSMUSG00000072770	Acrbp	202.455	0.70062	0.209424	3.34547	0.000821443	0.00789382
ENSMUSG00000030084	Plxna1	1024.99	0.699551	0.20215	3.46056	0.000539047	0.00556513
ENSMUSG00000020593	Lpin1	1769.87	0.697447	0.151685	4.59798	4.26605e-06	9.29267e-05
ENSMUSG00000097536	2610037D02Rik	123.477	0.695914	0.214058	3.25105	0.00114979	0.0102886
ENSMUSG00000033581	Igf2bp2	57.8263	0.689268	0.263286	2.61795	0.008846	0.0493808
ENSMUSG00000031150	Ccdc120	162.55	0.688752	0.161364	4.2683	1.96965e-05	0.000339774
ENSMUSG00000030207	8430419L09Rik	1092.48	0.687461	0.101704	6.75943	1.38533e-11	1.08752e-09
ENSMUSG00000090086	AI480526	314.608	0.686266	0.225192	3.04747	0.00230774	0.0177228
ENSMUSG00000090145	Ugt1a6b	73.3081	0.686138	0.248184	2.76463	0.00569875	0.0353723
ENSMUSG00000040997	Abhd4	1600.31	0.685965	0.105646	6.49304	8.41201e-11	5.29826e-09
ENSMUSG00000001020	S100a4	417.434	0.684379	0.213113	3.21134	0.00132117	0.0114318
ENSMUSG00000032231	Anxa2	863.284	0.6842	0.206879	3.30725	0.000942175	0.00879399
ENSMUSG00000034949	Zfr2	83.4289	0.682059	0.216827	3.14563	0.00165728	0.0136744
ENSMUSG00000048495	Tyw5	694.361	0.681608	0.139662	4.88041	1.05866e-06	2.77919e-05
ENSMUSG00000004655	Aqp1	226.439	0.681357	0.231967	2.9373	0.00331085	0.0234326
ENSMUSG00000040322	Slc25a24	247.558	0.681252	0.151251	4.50411	6.66503e-06	0.000136579
ENSMUSG00000053656	Dancr	272.613	0.681001	0.143585	4.74283	2.1075e-06	4.96723e-05
ENSMUSG00000003352	Cacnb3	131.34	0.680154	0.173644	3.91695	8.96765e-05	0.00123391
ENSMUSG00000023079	Gtf2ird1	147.329	0.680124	0.160092	4.24833	2.15365e-05	0.000365693
ENSMUSG00000044465	Fam160a2	560.302	0.678506	0.131451	5.16164	2.4479e-07	7.72396e-06
ENSMUSG00000039753	Fbxl5	3439.85	0.678332	0.0985181	6.88536	5.76434e-12	4.8534e-10
ENSMUSG00000034781	Gna11	872.09	0.677571	0.107568	6.29898	2.99608e-10	1.74503e-08
ENSMUSG00000004267	Eno2	260.573	0.677347	0.191332	3.54016	0.000399878	0.00434069
ENSMUSG00000026700	Tnfsf4	731.641	0.674187	0.179407	3.75786	0.000171369	0.00214707
ENSMUSG00000068196	Col8a1	191.311	0.674084	0.247322	2.72554	0.00641968	0.0386513
ENSMUSG00000035629	1700021K19Rik	11475	0.673222	0.101221	6.65101	2.91095e-11	2.1212e-09
ENSMUSG00000003873	Bax	6071.54	0.672686	0.0876618	7.67365	1.67163e-14	2.30204e-12
ENSMUSG00000032044	Rpusd4	2084.6	0.671675	0.112324	5.97982	2.23388e-09	1.11351e-07
ENSMUSG00000046952	Gm5815	310.473	0.670012	0.144019	4.65224	3.28353e-06	7.34951e-05
ENSMUSG00000056458	Stk30	60.1075	0.669758	0.255658	2.61974	0.00879966	0.0491897
ENSMUSG00000030641	4632434I11Rik	2834.16	0.668439	0.117848	5.67205	1.41102e-08	5.95279e-07
ENSMUSG00000021222	Dcaf4	1066.81	0.668407	0.0861715	7.7567	8.71653e-15	1.27607e-12
ENSMUSG00000030917	Tmem159	146.473	0.667466	0.174914	3.81597	0.000135647	0.0017606
ENSMUSG00000004730	Emr1	132.617	0.666924	0.206512	3.22947	0.0012402	0.0108409
ENSMUSG00000027805	Pfn2	801.926	0.665161	0.159577	4.16828	3.06904e-05	0.000498197
ENSMUSG00000048581	E130311K13Rik	272.012	0.664546	0.142506	4.66329	3.11197e-06	6.9944e-05
ENSMUSG00000085028	Slc2a4rg-ps	479.596	0.664251	0.192077	3.45826	0.000543682	0.00560586
ENSMUSG00000058881	Zfp516	565.31	0.66271	0.110745	5.9841	2.17588e-09	1.09061e-07
ENSMUSG00000030256	Bhlhe41	575.535	0.662369	0.225107	2.94247	0.00325605	0.0231254
ENSMUSG00000026728	Vim	8646.79	0.66028	0.121431	5.43748	5.404e-08	2.0095e-06
ENSMUSG00000028354	Fmn2	105.084	0.659684	0.177882	3.70855	0.000208445	0.00254106
ENSMUSG00000022474	Pmm1	3045.33	0.658345	0.0981032	6.71074	1.93642e-11	1.47041e-09
ENSMUSG00000031024	St5	66.5025	0.657902	0.247289	2.66046	0.0078035	0.0447922
ENSMUSG00000087305	A430035B10Rik	91.074	0.657796	0.240144	2.73918	0.00615931	0.0375427
ENSMUSG00000022911	Arl13b	688.163	0.657549	0.122519	5.36693	8.00873e-08	2.8693e-06
ENSMUSG00000056214	Pard6g	249.278	0.657342	0.136209	4.82598	1.39313e-06	3.50983e-05
ENSMUSG00000028028	Alpk1	198.411	0.65711	0.177224	3.7078	0.000209069	0.00254676
ENSMUSG00000057506	Bloc1s2	2102.95	0.655874	0.106514	6.15761	7.38509e-10	4.00026e-08
ENSMUSG00000020695	Mrc2	249.788	0.655713	0.240017	2.73194	0.00629626	0.0381201
ENSMUSG00000028893	Sesn2	5187.18	0.653649	0.105863	6.17451	6.6371e-10	3.63141e-08
ENSMUSG00000036295	Lrrn3	2313.71	0.653646	0.142976	4.57173	4.83718e-06	0.000103427
ENSMUSG00000062866	Phactr2	448.666	0.652569	0.177682	3.67268	0.000240021	0.00283044
ENSMUSG00000031078	Cttn	158.527	0.652519	0.212278	3.07389	0.00211288	0.016594
ENSMUSG00000064513	Gm22457	296.999	0.650603	0.159104	4.08918	4.32899e-05	0.000671242
ENSMUSG00000019850	Tnfaip3	8709.45	0.649722	0.0893626	7.27063	3.57809e-13	3.75123e-11
ENSMUSG00000034881	Tbxa2r	448.613	0.648872	0.157224	4.12705	3.67451e-05	0.000579154
ENSMUSG00000036281	Snapc4	2604.42	0.647953	0.142512	4.54666	5.45028e-06	0.000114428
ENSMUSG00000025912	Mybl1	991.26	0.646509	0.211894	3.0511	0.00228003	0.0175725
ENSMUSG00000030688	Stard10	670.996	0.646493	0.112238	5.76	8.41122e-09	3.69411e-07
ENSMUSG00000021108	Prkch	82.7116	0.645833	0.19207	3.36248	0.000772448	0.00751634
ENSMUSG00000021375	Kif13a	184.86	0.644683	0.192197	3.35428	0.00079571	0.0076966
ENSMUSG00000029322	Plac8	200.519	0.643359	0.236446	2.72096	0.00650932	0.039133
ENSMUSG00000047141	Zfp654	902.954	0.643207	0.160011	4.01976	5.82585e-05	0.000860638
ENSMUSG00000028063	Lmna	421.686	0.640492	0.167523	3.82331	0.000131674	0.00172002
ENSMUSG00000025201	Bloc1s2-ps	1536.4	0.639253	0.10819	5.90861	3.4501e-09	1.65381e-07
ENSMUSG00000029029	Wrap73	1829.75	0.637584	0.0972051	6.55917	5.41089e-11	3.64842e-09
ENSMUSG00000020424	Gatsl3	100.297	0.637214	0.215185	2.96124	0.00306399	0.0220798
ENSMUSG00000030116	Mfap5	790.447	0.636335	0.136052	4.67715	2.90885e-06	6.61103e-05
ENSMUSG00000095590	Gm24305	581.81	0.635717	0.19442	3.26981	0.0010762	0.00982487
ENSMUSG00000021235	Coq6	1280.71	0.635616	0.105814	6.00691	1.89092e-09	9.54268e-08
ENSMUSG00000074604	Mgst2	905.686	0.634982	0.163974	3.87245	0.000107748	0.00144464
ENSMUSG00000005986	Ankrd13d	543.786	0.634746	0.185839	3.41557	0.000636495	0.00640833
ENSMUSG00000098468	RP24-280G4.9	114.325	0.63398	0.188954	3.35521	0.000793058	0.00767552
ENSMUSG00000047842	Diras2	105.408	0.632296	0.196196	3.22277	0.00126957	0.0110679
ENSMUSG00000078995	Zfp456	984.144	0.632222	0.0965839	6.54584	5.91628e-11	3.93178e-09
ENSMUSG00000036678	Aaas	4659.91	0.630002	0.0969336	6.49932	8.06859e-11	5.14175e-09
ENSMUSG00000058486	Wdr91	1726.15	0.629708	0.0952686	6.60982	3.84783e-11	2.71858e-09
ENSMUSG00000010554	Mettl16	4792.17	0.628668	0.0780311	8.05664	7.84213e-16	1.37026e-13
ENSMUSG00000019518	Ap4m1	1563.54	0.62821	0.129295	4.85875	1.18129e-06	3.05669e-05
ENSMUSG00000042388	Dlgap3	114.671	0.628126	0.221591	2.83462	0.00458807	0.0302582
ENSMUSG00000033102	Cdc14b	746.108	0.627969	0.119853	5.23948	1.61029e-07	5.26502e-06
ENSMUSG00000050549	5730508B09Rik	277.763	0.627297	0.157246	3.98928	6.6274e-05	0.000956442
ENSMUSG00000037349	Nudt22	268.426	0.626689	0.157337	3.98311	6.80196e-05	0.000975568
ENSMUSG00000050989	Sepn1	91.4632	0.626493	0.219377	2.85579	0.00429301	0.028673
ENSMUSG00000021240	Abcd4	422.19	0.625596	0.147801	4.23271	2.30897e-05	0.000390029
ENSMUSG00000042500	Ago4	240.458	0.6252	0.136694	4.57371	4.79174e-06	0.000102997
ENSMUSG00000097059	Fam120aos	135.549	0.62514	0.1585	3.94411	8.00966e-05	0.00111531
ENSMUSG00000029426	Scarb2	1831.28	0.624545	0.0926074	6.74401	1.54075e-11	1.19225e-09
ENSMUSG00000075271	Ttc30a1	253.808	0.624421	0.137598	4.53801	5.67865e-06	0.000118154
ENSMUSG00000020806	Rhbdf2	924.633	0.624261	0.138837	4.49635	6.91301e-06	0.000140949
ENSMUSG00000035064	Eef2k	994.499	0.623996	0.103149	6.04946	1.45331e-09	7.5211e-08
ENSMUSG00000001763	Tspan33	736.361	0.623494	0.13478	4.62601	3.72775e-06	8.20813e-05
ENSMUSG00000052062	Pard3b	148.493	0.623445	0.18659	3.34126	0.000834002	0.00800032
ENSMUSG00000077575	Gm24888	97.1172	0.623335	0.190131	3.27844	0.00104382	0.00957542
ENSMUSG00000071856	Mcc	179.288	0.622743	0.201556	3.08968	0.00200373	0.0158832
ENSMUSG00000037940	Inpp4b	653.683	0.622628	0.157605	3.95056	7.79693e-05	0.00108943
ENSMUSG00000063146	Clip2	1665.13	0.621543	0.0861069	7.21828	5.26501e-13	5.41496e-11
ENSMUSG00000086825	Gm15675	232.37	0.621223	0.233091	2.66516	0.00769526	0.0443412
ENSMUSG00000035373	Ccl7	142.965	0.619159	0.203019	3.04975	0.00229031	0.0176303
ENSMUSG00000029027	Dffb	1414.92	0.619117	0.0849133	7.29116	3.07294e-13	3.26374e-11
ENSMUSG00000026674	Ddr2	274.644	0.618172	0.187333	3.29985	0.000967355	0.00899543
ENSMUSG00000066026	Dhrs3	5482.34	0.61771	0.110683	5.58089	2.39286e-08	9.62473e-07
ENSMUSG00000029108	Pcdh7	210.607	0.617012	0.225424	2.73712	0.00619804	0.0377221
ENSMUSG00000042514	Klhl14	411.142	0.616826	0.212978	2.8962	0.00377706	0.0259563
ENSMUSG00000026764	Kif5c	873.528	0.616564	0.137827	4.47347	7.69597e-06	0.000154394
ENSMUSG00000022098	Bmp1	1012.59	0.615968	0.122673	5.02122	5.13442e-07	1.46892e-05
ENSMUSG00000029763	Exoc4	8127	0.615921	0.0708663	8.69131	3.58299e-18	8.95746e-16
ENSMUSG00000069743	Zfp820	135.024	0.615847	0.206681	2.97971	0.00288524	0.021072
ENSMUSG00000068699	Flnc	200.631	0.614561	0.188146	3.26641	0.00108922	0.00990171
ENSMUSG00000035095	Fam167a	1865.44	0.613614	0.0884285	6.9391	3.94614e-12	3.42913e-10
ENSMUSG00000055707	Klhl26	808.115	0.613402	0.127024	4.82904	1.37192e-06	3.46176e-05
ENSMUSG00000041035	Dpcd	845.331	0.611414	0.115247	5.30526	1.1251e-07	3.83287e-06
ENSMUSG00000045362	Tnfrsf26	1947.15	0.611304	0.106928	5.71699	1.08426e-08	4.66116e-07
ENSMUSG00000035597	Prpf39	2537.29	0.608947	0.190659	3.1939	0.00140363	0.0120199
ENSMUSG00000086665	Gm13067	217.04	0.606414	0.191378	3.16868	0.00153135	0.0128232
ENSMUSG00000028952	Zbtb48	431.645	0.604918	0.141919	4.26241	2.02233e-05	0.000346745
ENSMUSG00000028195	Cyr61	212.109	0.604523	0.195645	3.0899	0.00200227	0.0158794
ENSMUSG00000041782	Lad1	2182.63	0.604226	0.160276	3.76992	0.0001633	0.00206347
ENSMUSG00000021025	Nfkbia	7118.09	0.604204	0.10301	5.86549	4.47807e-09	2.09105e-07
ENSMUSG00000028494	Plin2	319.075	0.603913	0.210534	2.86848	0.00412449	0.0277758
ENSMUSG00000055560	Zfp459	97.2243	0.603716	0.192873	3.13012	0.00174732	0.0143043
ENSMUSG00000085786	Gm15987	863.914	0.602537	0.152001	3.96403	7.36958e-05	0.00104045
ENSMUSG00000025184	R3hcc1l	1294.28	0.602371	0.0991727	6.07396	1.24795e-09	6.54167e-08
ENSMUSG00000002799	Jag2	230.075	0.602248	0.22818	2.63935	0.00830644	0.047064
ENSMUSG00000028211	Trp53inp1	10371.3	0.602219	0.177996	3.38332	0.000716151	0.00709168
ENSMUSG00000027797	Dclk1	451.152	0.600594	0.18702	3.21139	0.00132093	0.0114318
ENSMUSG00000066442	Mthfs	8600.4	0.600113	0.137651	4.35968	1.30253e-05	0.00024025
ENSMUSG00000082189	Gm4784	1103.7	0.599476	0.120958	4.95608	7.19281e-07	1.97438e-05
ENSMUSG00000033902	Mapkbp1	1145.6	0.598837	0.134655	4.4472	8.69953e-06	0.000170528
ENSMUSG00000032875	Arhgef17	160.427	0.598465	0.202734	2.95197	0.00315757	0.0225739
ENSMUSG00000061544	Zfp229	145.209	0.595494	0.192254	3.09744	0.00195203	0.0155875
ENSMUSG00000036469	2016-03-01	1214.1	0.595347	0.19421	3.06548	0.00217321	0.0168994
ENSMUSG00000093545	Gm5871	104.609	0.594979	0.208408	2.85488	0.00430533	0.0287435
ENSMUSG00000032965	Ift57	1031.56	0.594703	0.108168	5.49796	3.84214e-08	1.47733e-06
ENSMUSG00000032263	Bckdhb	470.408	0.594299	0.111561	5.32712	9.97814e-08	3.4795e-06
ENSMUSG00000089683	4930570N18Rik	120.545	0.594164	0.2051	2.89694	0.00376822	0.0259245
ENSMUSG00000020326	Ccng1	35736.4	0.59307	0.0762378	7.77922	7.29758e-15	1.09802e-12
ENSMUSG00000034266	Batf	4933.65	0.591737	0.141148	4.19231	2.76134e-05	0.000455814
ENSMUSG00000026289	Atg16l1	3244.79	0.591727	0.156186	3.7886	0.000151498	0.00193237
ENSMUSG00000020437	Myo1g	20957.6	0.591265	0.111355	5.30971	1.09799e-07	3.75627e-06
ENSMUSG00000080352	Gm26247	138.127	0.589311	0.206341	2.85601	0.00429005	0.028665
ENSMUSG00000026482	Rgl1	134.401	0.589245	0.209371	2.81436	0.0048875	0.0316674
ENSMUSG00000089929	Bcl2a1b	10966.7	0.589105	0.140364	4.19698	2.705e-05	0.00044762
ENSMUSG00000026837	Col5a1	359.068	0.588602	0.210415	2.79735	0.00515244	0.0329523
ENSMUSG00000020184	Mdm2	9153.36	0.588385	0.102056	5.76529	8.15158e-09	3.61921e-07
ENSMUSG00000040327	Cul9	617.956	0.587966	0.176792	3.32575	0.000881822	0.00836521
ENSMUSG00000032089	Il10ra	1860.08	0.587563	0.132645	4.4296	9.44095e-06	0.00018242
ENSMUSG00000073002	Vamp5	120.415	0.587494	0.212091	2.77001	0.00560552	0.0349538
ENSMUSG00000062762	Ei24	4244.76	0.585773	0.0760425	7.70323	1.32666e-14	1.84258e-12
ENSMUSG00000028051	Hcn3	194.337	0.585618	0.210437	2.78287	0.00538802	0.0340153
ENSMUSG00000046687	Gm5424	1835.8	0.585245	0.0994074	5.88733	3.92473e-09	1.85398e-07
ENSMUSG00000028173	Wls	524.544	0.584523	0.145951	4.00491	6.20399e-05	0.000905793
ENSMUSG00000030447	Cyfip1	4806.9	0.582861	0.099185	5.87651	4.19015e-09	1.96792e-07
ENSMUSG00000026656	Fcgr2b	1291.36	0.581494	0.11705	4.96791	6.76796e-07	1.89293e-05
ENSMUSG00000053536	Cstf2t	4936.93	0.581482	0.0852002	6.82489	8.79899e-12	7.0784e-10
ENSMUSG00000075289	Carns1	358.004	0.580727	0.211014	2.75208	0.00592188	0.0364786
ENSMUSG00000033904	Ccp110	2027.59	0.578981	0.133506	4.33674	1.44609e-05	0.000262558
ENSMUSG00000036781	Rps27l	7242.63	0.578818	0.121086	4.78022	1.75103e-06	4.25324e-05
ENSMUSG00000067148	Polr1c	3868.33	0.577938	0.137869	4.19194	2.76574e-05	0.000455814
ENSMUSG00000046058	Eid2	117.271	0.577919	0.192184	3.00712	0.00263739	0.0196866
ENSMUSG00000029772	Ahcyl2	3326.48	0.577344	0.117042	4.93281	8.10547e-07	2.19158e-05
ENSMUSG00000032777	Gtf3c1	8921.29	0.576557	0.07595	7.59126	3.16801e-14	4.02189e-12
ENSMUSG00000081656	Gm11246	390.924	0.57647	0.126965	4.5404	5.61474e-06	0.000117577
ENSMUSG00000082286	Pisd-ps1	3828.25	0.576163	0.177843	3.23972	0.00119646	0.0105723
ENSMUSG00000034751	Mast4	1432.65	0.576122	0.132734	4.34043	1.42205e-05	0.000258773
ENSMUSG00000020589	Fam49a	383.089	0.574591	0.15501	3.70679	0.000209904	0.00255501
ENSMUSG00000008167	Fbxw9	496.991	0.574565	0.154532	3.7181	0.000200726	0.00246546
ENSMUSG00000071379	Hpcal1	442.573	0.574442	0.151135	3.80086	0.000144194	0.00185376
ENSMUSG00000032656	2016-03-03	524.137	0.573234	0.162768	3.52178	0.000428653	0.00458264
ENSMUSG00000070348	Ccnd1	512.244	0.573233	0.193623	2.96056	0.00307076	0.0221122
ENSMUSG00000037788	Vopp1	745.108	0.572894	0.109659	5.22433	1.74782e-07	5.68628e-06
ENSMUSG00000046269	Usp27x	100.07	0.572002	0.197468	2.89668	0.00377138	0.0259352
ENSMUSG00000021226	Acot2	910.792	0.571987	0.0952034	6.00805	1.87766e-09	9.50527e-08
ENSMUSG00000025257	Ribc1	109.308	0.570919	0.1972	2.89513	0.00379007	0.0260197
ENSMUSG00000026770	Il2ra	389.524	0.570905	0.202275	2.82243	0.00476616	0.0311279
ENSMUSG00000003992	Ssbp2	302.541	0.570286	0.123596	4.61412	3.94772e-06	8.66898e-05
ENSMUSG00000004562	Arhgef40	141.348	0.570249	0.199869	2.85311	0.00432931	0.0288443
ENSMUSG00000077222	Gm22270	92.6335	0.565837	0.189994	2.97818	0.00289966	0.0211488
ENSMUSG00000005107	Slc2a9	321.886	0.560603	0.121905	4.59867	4.25186e-06	9.2742e-05
ENSMUSG00000026000	Lancl1	1258.11	0.559898	0.0942867	5.93824	2.88092e-09	1.40164e-07
ENSMUSG00000024301	Kifc5b	925.83	0.557975	0.112314	4.96798	6.76531e-07	1.89293e-05
ENSMUSG00000064841	Gm26205	110.969	0.5563	0.191281	2.90829	0.00363414	0.0251725
ENSMUSG00000020015	Cdk17	5003.88	0.556241	0.104411	5.32743	9.96096e-08	3.4795e-06
ENSMUSG00000001506	Col1a1	1465.68	0.553369	0.189197	2.92483	0.00344641	0.0242023
ENSMUSG00000027993	Trim2	123.663	0.552013	0.186468	2.96036	0.00307281	0.0221122
ENSMUSG00000042349	Ikbke	3233.32	0.551901	0.157033	3.51455	0.000440499	0.0046877
ENSMUSG00000021286	Zfyve21	195.382	0.55177	0.176468	3.12674	0.00176754	0.014419
ENSMUSG00000046027	Stard5	806.253	0.550453	0.119362	4.61161	3.99565e-06	8.75059e-05
ENSMUSG00000024659	Anxa1	344.018	0.550046	0.185556	2.96431	0.00303363	0.0219291
ENSMUSG00000042293	Gm5617	162.966	0.548122	0.194934	2.81183	0.00492603	0.0318536
ENSMUSG00000021668	Polk	1333.34	0.548054	0.159856	3.42842	0.000607111	0.00617847
ENSMUSG00000040429	Mterf	401.221	0.547979	0.110327	4.96687	6.80427e-07	1.89833e-05
ENSMUSG00000029287	Tgfbr3	156.157	0.547056	0.182452	2.99836	0.00271434	0.0201184
ENSMUSG00000079037	Prnp	328.314	0.546938	0.129422	4.22599	2.37892e-05	0.000399767
ENSMUSG00000029376	Mthfd2l	115.747	0.545386	0.190668	2.8604	0.00423111	0.0283294
ENSMUSG00000026761	Orc4	2902.07	0.544561	0.158788	3.42949	0.000604725	0.00616099
ENSMUSG00000068324	Gm10029	508.651	0.543732	0.162839	3.33908	0.000840572	0.00805858
ENSMUSG00000033900	Map9	149.328	0.543452	0.175021	3.10506	0.00190238	0.0152811
ENSMUSG00000020284	1810043G02Rik	179.003	0.541072	0.147235	3.67488	0.000237963	0.00281434
ENSMUSG00000031644	Nek1	4082.22	0.540975	0.11922	4.53761	5.68959e-06	0.00011823
ENSMUSG00000031628	Casp3	14402.4	0.540732	0.121588	4.44724	8.69805e-06	0.000170528
ENSMUSG00000002233	Rhoc	105.515	0.539971	0.19585	2.75706	0.00583232	0.0360362
ENSMUSG00000021338	Lrrc16a	904.742	0.53833	0.112125	4.80116	1.57747e-06	3.91357e-05
ENSMUSG00000098950	RP23-220D12.12	7700.72	0.537937	0.0677467	7.94042	2.01506e-15	3.3413e-13
ENSMUSG00000059183	Mtfmt	1133.69	0.537935	0.142965	3.7627	0.000168092	0.00211252
ENSMUSG00000026509	Capn2	1808.5	0.537605	0.0862944	6.22989	4.66749e-10	2.63357e-08
ENSMUSG00000084896	Gm11632	258.213	0.536335	0.175356	3.05854	0.00222416	0.0172108
ENSMUSG00000040102	Klhl42	2409.31	0.53609	0.14541	3.68674	0.000227144	0.00272194
ENSMUSG00000007891	Ctsd	5173.88	0.535956	0.0954744	5.61361	1.98144e-08	8.06978e-07
ENSMUSG00000076441	Ass1	1043.97	0.535524	0.108388	4.94081	7.7799e-07	2.11765e-05
ENSMUSG00000023795	Pisd-ps2	1242.72	0.534991	0.17381	3.07801	0.00208386	0.0163984
ENSMUSG00000040697	Dnajc16	1464.59	0.534222	0.117198	4.55828	5.15745e-06	0.000108996
ENSMUSG00000030816	Rnf40	7728.25	0.532773	0.069056	7.71508	1.20903e-14	1.69369e-12
ENSMUSG00000058761	Rnf169	2752.48	0.530181	0.144122	3.6787	0.00023443	0.00278879
ENSMUSG00000033854	Kcnk10	112.122	0.529367	0.202097	2.61937	0.00880926	0.0492264
ENSMUSG00000018334	Ksr1	3268.04	0.529019	0.102868	5.14272	2.70791e-07	8.4298e-06
ENSMUSG00000093809	Bcl2a1a	1300.57	0.528091	0.15942	3.31257	0.00092443	0.0086732
ENSMUSG00000030729	Pgm2l1	1193.32	0.52802	0.122323	4.31659	1.5846e-05	0.0002839
ENSMUSG00000089774	Slc5a3	1199.03	0.52783	0.149114	3.53977	0.000400476	0.00434194
ENSMUSG00000073987	Ggh	316.75	0.525816	0.155525	3.3809	0.000722489	0.00714574
ENSMUSG00000073274	Gm14636	220.019	0.525392	0.171479	3.06389	0.0021848	0.0169708
ENSMUSG00000024177	Nme4	518.086	0.523919	0.133083	3.93678	8.25818e-05	0.00114609
ENSMUSG00000019794	Katna1	2637.38	0.523431	0.108346	4.83109	1.35787e-06	3.44772e-05
ENSMUSG00000033852	Pla2g4b	855.978	0.523407	0.115049	4.54942	5.37931e-06	0.000113084
ENSMUSG00000027435	Cd93	7675.73	0.522635	0.139011	3.75966	0.000170143	0.00213335
ENSMUSG00000032038	St3gal4	297.139	0.522386	0.152714	3.42067	0.000624664	0.00630876
ENSMUSG00000026851	BC005624	1848.34	0.522327	0.0870798	5.99826	1.99446e-09	1.00341e-07
ENSMUSG00000029056	Pank4	2233.18	0.521579	0.126432	4.12536	3.70153e-05	0.000582848
ENSMUSG00000020601	Trib2	277.052	0.52145	0.148718	3.5063	0.000454379	0.00479458
ENSMUSG00000033033	Calhm2	534.951	0.518198	0.123161	4.20748	2.58233e-05	0.000429709
ENSMUSG00000075122	Cd80	2142.84	0.518053	0.108783	4.76226	1.91438e-06	4.57481e-05
ENSMUSG00000098580	mmu-mir-7023	185.679	0.517109	0.153873	3.36062	0.00077767	0.00754906
ENSMUSG00000020828	Pld2	157.435	0.516891	0.172996	2.98788	0.00280918	0.0206651
ENSMUSG00000035506	Slc12a8	144.431	0.515905	0.184084	2.80255	0.00507007	0.0326244
ENSMUSG00000035235	Trim13	132.598	0.515364	0.194141	2.65459	0.00794046	0.0453701
ENSMUSG00000040859	Bsdc1	2975.28	0.515216	0.0799029	6.44803	1.13316e-10	7.0112e-09
ENSMUSG00000063268	Parp10	2367.39	0.514768	0.104303	4.93532	8.00193e-07	2.16719e-05
ENSMUSG00000003360	Ddx23	8178.47	0.514028	0.0788556	6.51859	7.09695e-11	4.57641e-09
ENSMUSG00000005686	Ampd3	147.855	0.51095	0.18997	2.68963	0.00715314	0.0420684
ENSMUSG00000021779	Thrb	334.958	0.510418	0.179582	2.84226	0.00447945	0.029614
ENSMUSG00000001473	Tubb6	840.896	0.509545	0.14008	3.63752	0.000275274	0.00318151
ENSMUSG00000049858	Suox	449.602	0.509516	0.117064	4.35246	1.34616e-05	0.000247391
ENSMUSG00000019971	Cep290	437.574	0.509366	0.188382	2.7039	0.00685308	0.0407325
ENSMUSG00000043008	Klhl6	14548.7	0.508811	0.133335	3.81603	0.000135615	0.0017606
ENSMUSG00000010057	Nprl2	885.166	0.508671	0.114358	4.44807	8.66454e-06	0.000170252
ENSMUSG00000079033	Mef2b	2733.28	0.508615	0.142306	3.57409	0.000351451	0.00390368
ENSMUSG00000029386	Tctn2	116.697	0.508322	0.176057	2.88726	0.00388617	0.0265777
ENSMUSG00000086859	2810008D09Rik	378.585	0.507649	0.135869	3.7363	0.000186749	0.00231126
ENSMUSG00000031681	Smad1	681.923	0.507373	0.12225	4.1503	3.32042e-05	0.000530549
ENSMUSG00000024521	Pmaip1	1745.59	0.50696	0.168073	3.01631	0.00255876	0.0192055
ENSMUSG00000002103	Acp2	261.929	0.506831	0.153042	3.31172	0.000927231	0.00869041
ENSMUSG00000027939	Nup210l	197.791	0.506333	0.185176	2.73434	0.00625051	0.0379264
ENSMUSG00000024913	Lrp5	185.75	0.505895	0.171555	2.94888	0.00318932	0.0227409
ENSMUSG00000028218	Fam92a	1164.92	0.505749	0.0961633	5.25927	1.44631e-07	4.78666e-06
ENSMUSG00000068854	Hist2h2be	272.134	0.50559	0.141151	3.5819	0.000341103	0.00380957
ENSMUSG00000047423	AI837181	612.359	0.504705	0.123147	4.09839	4.16033e-05	0.000648443
ENSMUSG00000095115	Itpripl2	284.367	0.504669	0.153313	3.29175	0.000995661	0.00920432
ENSMUSG00000020807	4933427D14Rik	839.451	0.504232	0.117552	4.28945	1.79112e-05	0.000314591
ENSMUSG00000078651	Aoc2	390.01	0.502791	0.186172	2.70068	0.00691984	0.0409943
ENSMUSG00000074862	BC025920	156.564	0.501836	0.175342	2.86204	0.00420919	0.0281943
ENSMUSG00000018974	Sart3	3878.76	0.501765	0.0838552	5.9837	2.18122e-09	1.09061e-07
ENSMUSG00000053870	Fpgt	1074.7	0.5017	0.0888521	5.64646	1.63787e-08	6.82446e-07
ENSMUSG00000038116	Phf20	2728.97	0.501513	0.0900268	5.5707	2.53713e-08	1.01548e-06
ENSMUSG00000003752	Itpkc	598.005	0.501081	0.103203	4.85527	1.2022e-06	3.10584e-05
ENSMUSG00000001248	Gramd1a	3979.94	0.500416	0.169123	2.95888	0.00308755	0.0221807
ENSMUSG00000026335	Pam	198.171	0.499802	0.185449	2.69509	0.0070369	0.0414518

## Sheet: Downgulated >1.5 <2-fold
Ensembl gene ID	GENESYMBOL	baseMean	log2FoldChange	lfcSE	stat	pvalue	padj
ENSMUSG00000041831	Sytl3	188.976	-0.99832	0.186879	-5.34207	9.18901e-08	3.24612e-06
ENSMUSG00000039234	Sec24d	751.385	-0.997121	0.179427	-5.55724	2.74071e-08	1.08626e-06
ENSMUSG00000045065	9930022D16Rik	26.3672	-0.992898	0.344752	-2.88003	0.00397633	0.027047
ENSMUSG00000023806	Rsph3b	338.38	-0.992378	0.145295	-6.8301	8.48552e-12	6.86018e-10
ENSMUSG00000040247	Tbc1d10c	2390	-0.984083	0.129835	-7.57952	3.46849e-14	4.33561e-12
ENSMUSG00000028180	Zranb2	4252.48	-0.983714	0.0930251	-10.5747	3.90344e-26	2.88322e-23
ENSMUSG00000031805	Jak3	1964.82	-0.983302	0.146657	-6.70477	2.01728e-11	1.51064e-09
ENSMUSG00000053560	Ier2	841.553	-0.981222	0.134311	-7.30558	2.76068e-13	2.97093e-11
ENSMUSG00000033720	Sfxn5	171.628	-0.979671	0.166456	-5.88547	3.96916e-09	1.86953e-07
ENSMUSG00000002007	Srpk3	823.44	-0.979187	0.317475	-3.0843	0.00204032	0.0161344
ENSMUSG00000067341	H2-Eb2	1991.76	-0.978369	0.117788	-8.30621	9.88069e-17	1.98224e-14
ENSMUSG00000097885	5031434O11Rik	65.3527	-0.97643	0.265979	-3.67108	0.000241528	0.00284408
ENSMUSG00000015478	Rnf5	222.156	-0.974576	0.166507	-5.85305	4.82638e-09	2.24082e-07
ENSMUSG00000032373	Car12	23.5139	-0.971965	0.370475	-2.62357	0.00870145	0.0487245
ENSMUSG00000064797	Gm24357	2377.35	-0.970417	0.164664	-5.89332	3.78522e-09	1.79329e-07
ENSMUSG00000078653	Cntd1	33.7092	-0.970298	0.330913	-2.93218	0.00336589	0.0237394
ENSMUSG00000005823	Gpr108	949.365	-0.97026	0.149387	-6.49495	8.30634e-11	5.27258e-09
ENSMUSG00000020359	Phykpl	522.503	-0.968161	0.121772	-7.95062	1.85587e-15	3.10907e-13
ENSMUSG00000057411	Fam173a	553.938	-0.966436	0.134442	-7.1885	6.55054e-13	6.57076e-11
ENSMUSG00000026950	Neb	146.475	-0.965856	0.243821	-3.96134	7.45316e-05	0.00104951
ENSMUSG00000031570	Ppapdc1b	762.916	-0.964637	0.155106	-6.21923	4.99616e-10	2.78995e-08
ENSMUSG00000079499	6530402F18Rik	315.51	-0.961417	0.117986	-8.14857	3.68255e-16	6.72375e-14
ENSMUSG00000085971	Gm15411	22.1419	-0.960737	0.338634	-2.8371	0.00455254	0.030036
ENSMUSG00000036168	Ccdc38	90.2639	-0.957747	0.236973	-4.04159	5.30902e-05	0.000795863
ENSMUSG00000065228	Gm25789	115.08	-0.954924	0.248979	-3.83537	0.000125378	0.00165104
ENSMUSG00000089083	Rnu7	37.1962	-0.952814	0.284231	-3.35226	0.000801556	0.00774393
ENSMUSG00000021136	Smoc1	87.3869	-0.947007	0.262468	-3.60808	0.000308469	0.00350288
ENSMUSG00000090697	Nsun4	405.14	-0.945968	0.129343	-7.31366	2.59956e-13	2.81619e-11
ENSMUSG00000094405	Gm23143	89.7338	-0.940146	0.248864	-3.77776	0.000158248	0.00200275
ENSMUSG00000035873	Pawr	83.3848	-0.939916	0.283088	-3.32023	0.000899434	0.00848769
ENSMUSG00000001029	Icam2	649.867	-0.939883	0.11223	-8.37462	5.54011e-17	1.16918e-14
ENSMUSG00000036661	Dennd3	814.683	-0.939289	0.100123	-9.38132	6.51521e-21	2.71467e-18
ENSMUSG00000054932	Afp	83.5782	-0.938818	0.212291	-4.42232	9.76445e-06	0.000188
ENSMUSG00000037318	Traf3ip3	5261.06	-0.936282	0.122987	-7.61283	2.68155e-14	3.5427e-12
ENSMUSG00000085779	2310050B05Rik	56.6874	-0.936233	0.30675	-3.0521	0.00227246	0.0175318
ENSMUSG00000050538	B230217C12Rik	26.5927	-0.935609	0.346348	-2.70135	0.00690577	0.0409259
ENSMUSG00000072568	Fam84b	172.51	-0.93417	0.198477	-4.7067	2.5176e-06	5.79476e-05
ENSMUSG00000020573	Pik3cg	261.698	-0.933785	0.254378	-3.67086	0.000241737	0.00284449
ENSMUSG00000034855	Cxcl10	48.4071	-0.933217	0.266374	-3.5034	0.000459353	0.00484078
ENSMUSG00000079339	Gm14446	60.8897	-0.932646	0.298249	-3.12707	0.00176557	0.0144174
ENSMUSG00000022657	Cd96	995.316	-0.931534	0.118456	-7.86394	3.72246e-15	5.81635e-13
ENSMUSG00000054099	Slc25a40	334.2	-0.929557	0.175488	-5.29699	1.17728e-07	3.97571e-06
ENSMUSG00000033255	Gm5134	126.449	-0.928976	0.228902	-4.0584	4.94091e-05	0.000751074
ENSMUSG00000028874	Fgr	90.6477	-0.92805	0.260698	-3.55986	0.000371046	0.00409297
ENSMUSG00000042549	Gm16516	31.1881	-0.924912	0.334177	-2.76773	0.00564481	0.035118
ENSMUSG00000097129	4930507D05Rik	32.286	-0.921073	0.318502	-2.89189	0.00382931	0.0262564
ENSMUSG00000034675	Dbn1	45.4454	-0.920424	0.265309	-3.46925	0.000521915	0.00540543
ENSMUSG00000056895	Hist3h2ba	429.49	-0.919455	0.192181	-4.78432	1.71567e-06	4.19243e-05
ENSMUSG00000027890	Gstm4	147.305	-0.919168	0.1762	-5.21662	1.82217e-07	5.88674e-06
ENSMUSG00000019139	Isyna1	3655.39	-0.918306	0.102824	-8.93082	4.22875e-19	1.30267e-16
ENSMUSG00000000409	Lck	556.888	-0.913927	0.138356	-6.60562	3.95853e-11	2.77268e-09
ENSMUSG00000031297	Slc7a3	163.436	-0.912534	0.218935	-4.16807	3.07196e-05	0.000498197
ENSMUSG00000086350	B230369F24Rik	62.4682	-0.9122	0.290221	-3.14313	0.00167154	0.0137462
ENSMUSG00000055413	H2-Q5	774.786	-0.911939	0.115351	-7.9058	2.66227e-15	4.32619e-13
ENSMUSG00000065735	Gm24489	170.594	-0.90502	0.216926	-4.17201	3.01919e-05	0.000491601
ENSMUSG00000032067	Pts	1229.61	-0.904421	0.115674	-7.8187	5.33729e-15	8.26009e-13
ENSMUSG00000023328	Ache	452.668	-0.903646	0.174463	-5.17959	2.22372e-07	7.08538e-06
ENSMUSG00000033644	Piwil2	96.953	-0.902141	0.20597	-4.37995	1.18705e-05	0.000222487
ENSMUSG00000064440	Gm26224	295.099	-0.901231	0.177257	-5.08432	3.68949e-07	1.11506e-05
ENSMUSG00000028706	Nsun4	628.992	-0.900688	0.118404	-7.60688	2.80793e-14	3.67975e-12
ENSMUSG00000005681	Apoa2	31.0873	-0.898034	0.312159	-2.87685	0.00401668	0.0273101
ENSMUSG00000086877	A230072C01Rik	35.8715	-0.89617	0.330876	-2.70848	0.00675927	0.040352
ENSMUSG00000026893	Gca	68.6848	-0.895606	0.232101	-3.85869	0.000113998	0.00151967
ENSMUSG00000079484	Phyhd1	189.847	-0.895132	0.167932	-5.33034	9.80294e-08	3.44056e-06
ENSMUSG00000077565	Gm23201	83.5874	-0.889404	0.264564	-3.36177	0.000774436	0.00752666
ENSMUSG00000022236	Ropn1l	34.6529	-0.888306	0.305082	-2.9117	0.00359466	0.0249522
ENSMUSG00000028549	Itgb3bp	374.475	-0.88811	0.1281	-6.93294	4.12193e-12	3.56284e-10
ENSMUSG00000028613	Lrp8	673.356	-0.886866	0.138518	-6.40252	1.52834e-10	9.19836e-09
ENSMUSG00000096563	Gm24095	53.7229	-0.88609	0.274012	-3.23377	0.00122169	0.0107438
ENSMUSG00000048967	Yjefn3	25.3439	-0.885889	0.323607	-2.73755	0.00618989	0.0376867
ENSMUSG00000097290	1300002E11Rik	157.195	-0.884675	0.151786	-5.82842	5.59547e-09	2.57582e-07
ENSMUSG00000022769	Sdf2l1	3514.46	-0.883928	0.115601	-7.6464	2.06688e-14	2.77577e-12
ENSMUSG00000048827	Pkd1l3	122.512	-0.883538	0.204025	-4.33053	1.48751e-05	0.000269177
ENSMUSG00000019080	Mfsd3	156.215	-0.883054	0.16026	-5.51014	3.58543e-08	1.39053e-06
ENSMUSG00000028838	Extl1	349.68	-0.882715	0.122509	-7.2053	5.79155e-13	5.88204e-11
ENSMUSG00000031505	Carkd	814.849	-0.880818	0.111668	-7.88782	3.07499e-15	4.89888e-13
ENSMUSG00000089989	Flt3l	342.306	-0.880352	0.166765	-5.27899	1.29901e-07	4.33448e-06
ENSMUSG00000061046	Haghl	407.599	-0.879713	0.160069	-5.49584	3.88863e-08	1.48111e-06
ENSMUSG00000034040	Wbscr17	28.9784	-0.879476	0.321544	-2.73517	0.00623481	0.0378609
ENSMUSG00000089902	Gm13625	45.671	-0.878305	0.27776	-3.1621	0.00156638	0.0130599
ENSMUSG00000026921	Egfl7	589.778	-0.877459	0.168547	-5.20603	1.9292e-07	6.17116e-06
ENSMUSG00000059791	Nrm	577.215	-0.876958	0.107597	-8.15043	3.62642e-16	6.69651e-14
ENSMUSG00000010048	Ifrd2	1538.29	-0.876892	0.0995247	-8.8108	1.24259e-18	3.4224e-16
ENSMUSG00000084667	Gm23212	455.41	-0.876584	0.173786	-5.04404	4.558e-07	1.325e-05
ENSMUSG00000006611	Hfe	103.944	-0.876387	0.205195	-4.271	1.94597e-05	0.000336762
ENSMUSG00000026070	Il18r1	213.685	-0.876072	0.273346	-3.20499	0.00135066	0.0116436
ENSMUSG00000088252	Snord13	48.0295	-0.874018	0.318755	-2.74197	0.00610716	0.0373088
ENSMUSG00000005883	Spo11	67.5556	-0.871865	0.284801	-3.06131	0.00220369	0.0170767
ENSMUSG00000086784	Isoc2a	754.366	-0.870986	0.11417	-7.62887	2.36812e-14	3.15426e-12
ENSMUSG00000064981	Snora70	180.834	-0.869719	0.194282	-4.47657	7.5851e-06	0.000152736
ENSMUSG00000009092	Derl3	512.79	-0.869347	0.141518	-6.14303	8.09598e-10	4.35628e-08
ENSMUSG00000099070	mmu-mir-8119	36.3136	-0.864912	0.30141	-2.86955	0.0041105	0.0277275
ENSMUSG00000085148	Mir22hg	170.543	-0.86241	0.239996	-3.59343	0.000326351	0.0036675
ENSMUSG00000020680	Taf15	1016.62	-0.860676	0.124929	-6.88931	5.60635e-12	4.7698e-10
ENSMUSG00000034771	Tle2	71.3548	-0.858967	0.244489	-3.51332	0.000442552	0.00470338
ENSMUSG00000085956	4930481B07Rik	54.2059	-0.858374	0.317334	-2.70495	0.00683142	0.0406638
ENSMUSG00000055065	Ddx17	10444.9	-0.857901	0.0872508	-9.83259	8.14959e-23	4.41436e-20
ENSMUSG00000015790	Surf1	1008.59	-0.854526	0.121733	-7.01965	2.22426e-12	2.01923e-10
ENSMUSG00000062031	Athl1	166.619	-0.853574	0.152928	-5.58155	2.3838e-08	9.61211e-07
ENSMUSG00000021806	Nid2	31.57	-0.853301	0.294646	-2.89602	0.00377924	0.0259563
ENSMUSG00000097131	D230017M19Rik	164.044	-0.853118	0.169278	-5.03974	4.66162e-07	1.35029e-05
ENSMUSG00000023044	Csad	344.04	-0.852961	0.160555	-5.31258	1.08085e-07	3.72904e-06
ENSMUSG00000018476	Kdm6b	300.34	-0.852958	0.204906	-4.16268	3.1454e-05	0.000507517
ENSMUSG00000022528	Hes1	85.6875	-0.847898	0.254674	-3.32934	0.00087052	0.00828702
ENSMUSG00000097636	5830416P10Rik	789.98	-0.847659	0.3089	-2.74412	0.00606732	0.0371675
ENSMUSG00000028217	Cdh17	80.4545	-0.846982	0.294959	-2.87153	0.00408491	0.0276007
ENSMUSG00000031138	F9	52.1073	-0.846902	0.3072	-2.75684	0.00583626	0.0360366
ENSMUSG00000021176	Efcab11	289.043	-0.846588	0.146689	-5.7713	7.86617e-09	3.50206e-07
ENSMUSG00000055541	Lair1	39.8407	-0.845599	0.3044	-2.77792	0.00547073	0.0343639
ENSMUSG00000065265	Gm23455	7111.71	-0.845163	0.12366	-6.8346	8.22362e-12	6.68169e-10
ENSMUSG00000031842	Pde4c	130.535	-0.84434	0.260755	-3.23805	0.00120348	0.010617
ENSMUSG00000023034	Nr4a1	60.0374	-0.841513	0.247109	-3.40543	0.000660604	0.00661418
ENSMUSG00000004698	Hdac9	216.864	-0.841306	0.148752	-5.65576	1.55158e-08	6.49823e-07
ENSMUSG00000020253	Ppm1m	2320.45	-0.840758	0.120677	-6.96703	3.23693e-12	2.84325e-10
ENSMUSG00000070407	Hs3st3b1	32.3196	-0.837756	0.30802	-2.71981	0.00653187	0.0392106
ENSMUSG00000025500	1600016N20Rik	108.524	-0.836872	0.283132	-2.95576	0.00311896	0.0223763
ENSMUSG00000046668	Cxxc5	117.493	-0.833801	0.236025	-3.53268	0.000411367	0.00441819
ENSMUSG00000090812	Samd15	70.6791	-0.833148	0.230697	-3.61143	0.00030451	0.00346519
ENSMUSG00000073471	Rsph3a	327.487	-0.832929	0.147594	-5.64339	1.6673e-08	6.92932e-07
ENSMUSG00000036820	Amdhd2	412.991	-0.83246	0.126775	-6.56644	5.15338e-11	3.54841e-09
ENSMUSG00000064791	Snord14e	62.2813	-0.832263	0.286993	-2.89994	0.0037323	0.0257318
ENSMUSG00000001436	Slc19a1	1050	-0.83218	0.12925	-6.43853	1.20637e-10	7.36972e-09
ENSMUSG00000057135	Scimp	96.9098	-0.830762	0.214108	-3.88011	0.00010441	0.00140575
ENSMUSG00000031549	Ido2	55.9007	-0.829667	0.25005	-3.318	0.000906638	0.00854574
ENSMUSG00000089371	Mir1938	43.8291	-0.82886	0.281834	-2.94095	0.00327205	0.0232086
ENSMUSG00000098708	RP23-387F1.3	38.2572	-0.827467	0.302413	-2.73622	0.006215	0.0377547
ENSMUSG00000001128	Cfp	2907.15	-0.82697	0.171431	-4.82393	1.40755e-06	3.54067e-05
ENSMUSG00000028229	Rmdn1	204.078	-0.82592	0.174863	-4.72323	2.32127e-06	5.39638e-05
ENSMUSG00000079283	2310009B15Rik	166.6	-0.824374	0.162841	-5.06246	4.13879e-07	1.21619e-05
ENSMUSG00000079563	Pglyrp2	949.377	-0.823422	0.119633	-6.88288	5.86539e-12	4.91302e-10
ENSMUSG00000014503	Pkd2l2	58.2022	-0.822422	0.253092	-3.2495	0.00115607	0.0103221
ENSMUSG00000037628	Cdkn3	531.854	-0.819556	0.123085	-6.65847	2.76697e-11	2.04379e-09
ENSMUSG00000039396	Neil3	457.65	-0.819074	0.169021	-4.84599	1.25981e-06	3.23922e-05
ENSMUSG00000029404	Arl6ip4	1841.29	-0.817899	0.11593	-7.05511	1.72459e-12	1.61992e-10
ENSMUSG00000022540	Rogdi	677.893	-0.814179	0.127431	-6.38919	1.66767e-10	9.92663e-09
ENSMUSG00000079457	Gm7609	151.962	-0.813038	0.224632	-3.61941	0.000295272	0.00338615
ENSMUSG00000024334	H2-Oa	2325.27	-0.811996	0.0927439	-8.75524	2.03666e-18	5.42552e-16
ENSMUSG00000080712	Hist3h2bb-ps	593.475	-0.811958	0.212499	-3.821	0.000132914	0.00173203
ENSMUSG00000009108	Gnat2	64.6369	-0.81176	0.295569	-2.74643	0.00602477	0.0370002
ENSMUSG00000046207	Pik3r6	368.295	-0.80991	0.1723	-4.70057	2.59436e-06	5.96299e-05
ENSMUSG00000095352	Gm20783	122.476	-0.808674	0.234701	-3.44555	0.000569891	0.00583904
ENSMUSG00000000244	Tspan32	1250.18	-0.806135	0.128445	-6.27611	3.47148e-10	1.99334e-08
ENSMUSG00000038991	Txndc5	12751.8	-0.803696	0.126887	-6.33394	2.38978e-10	1.40703e-08
ENSMUSG00000010021	Kif19a	120.624	-0.801959	0.210831	-3.8038	0.000142492	0.00183916
ENSMUSG00000010609	Psen2	1000.58	-0.801015	0.116511	-6.87503	6.1976e-12	5.13831e-10
ENSMUSG00000020873	Slc35b1	2573.57	-0.799116	0.129126	-6.18865	6.06821e-10	3.34266e-08
ENSMUSG00000031349	Nsdhl	2535.4	-0.797991	0.115849	-6.88818	5.65099e-12	4.78274e-10
ENSMUSG00000080542	Gm22710	55.2979	-0.797567	0.256282	-3.11206	0.00185786	0.0149827
ENSMUSG00000003309	Ap1m2	38.9641	-0.795784	0.281962	-2.82231	0.00476784	0.0311279
ENSMUSG00000049892	Rasd1	100.402	-0.79554	0.269401	-2.953	0.00314706	0.0225186
ENSMUSG00000002332	Dhrs1	714.347	-0.794919	0.106075	-7.49391	6.68516e-14	7.98778e-12
ENSMUSG00000026107	Nabp1	1393.74	-0.793424	0.122183	-6.49375	8.37282e-11	5.2941e-09
ENSMUSG00000093315	Mir5114	1635.64	-0.793178	0.0963837	-8.22939	1.88172e-16	3.55558e-14
ENSMUSG00000073411	H2-D1	22418.9	-0.792441	0.0922613	-8.5891	8.76568e-18	2.03489e-15
ENSMUSG00000002396	Ocel1	243.817	-0.787463	0.162837	-4.8359	1.32548e-06	3.38132e-05
ENSMUSG00000024411	Aqp4	53.0771	-0.786557	0.261903	-3.00324	0.00267126	0.0198663
ENSMUSG00000042213	Zfand4	214.779	-0.785728	0.145712	-5.39233	6.9551e-08	2.52278e-06
ENSMUSG00000080824	Gm9001	66.0491	-0.78535	0.289507	-2.71271	0.00667345	0.0398757
ENSMUSG00000032511	Scn5a	42.1963	-0.783459	0.284676	-2.75211	0.00592125	0.0364786
ENSMUSG00000028347	Tmeff1	59.9149	-0.779029	0.286326	-2.72078	0.00651289	0.0391399
ENSMUSG00000032456	Nmnat3	273.531	-0.777403	0.156323	-4.97306	6.5903e-07	1.85281e-05
ENSMUSG00000056144	Trim34a	1206.63	-0.77598	0.163412	-4.74862	2.04808e-06	4.84444e-05
ENSMUSG00000030035	Wbp1	670.673	-0.773626	0.135502	-5.70933	1.13422e-08	4.85027e-07
ENSMUSG00000032641	Gpr19	125.702	-0.771234	0.187693	-4.10902	3.97345e-05	0.000620851
ENSMUSG00000085105	Gm12758	52.1989	-0.770311	0.280514	-2.74607	0.00603131	0.0370124
ENSMUSG00000038569	Rad9b	155.986	-0.7695	0.185319	-4.15229	3.29162e-05	0.000526983
ENSMUSG00000078772	Gm12353	44.1013	-0.76934	0.260655	-2.95156	0.00316169	0.0225934
ENSMUSG00000026360	Rgs2	411.556	-0.768428	0.200468	-3.83317	0.000126505	0.00166319
ENSMUSG00000034789	Rab24	1420.04	-0.767597	0.175801	-4.36628	1.26383e-05	0.000234711
ENSMUSG00000028542	Slc6a9	127.371	-0.76656	0.23818	-3.2184	0.00128906	0.0112018
ENSMUSG00000098955	mmu-mir-6935	103.993	-0.76503	0.235512	-3.24836	0.00116071	0.0103464
ENSMUSG00000097318	1700007L15Rik	83.9062	-0.76461	0.23502	-3.25338	0.0011404	0.010248
ENSMUSG00000073554	Gm6960	38.9977	-0.763152	0.27911	-2.73423	0.00625261	0.0379264
ENSMUSG00000086533	Gm16266	70.4558	-0.761969	0.233173	-3.26783	0.00108377	0.0098718
ENSMUSG00000017002	Slpi	3162.66	-0.760121	0.173639	-4.37759	1.20001e-05	0.000224655
ENSMUSG00000020638	Cmpk2	161.74	-0.758837	0.241881	-3.13723	0.00170553	0.0139833
ENSMUSG00000000223	Drp2	54.5671	-0.758532	0.259404	-2.92413	0.00345422	0.0242353
ENSMUSG00000022940	Pigp	272.424	-0.75624	0.148832	-5.08118	3.75106e-07	1.12256e-05
ENSMUSG00000025203	Scd2	38404.2	-0.754467	0.0783848	-9.62517	6.2603e-22	3.08272e-19
ENSMUSG00000010721	Lmbr1	100.954	-0.753845	0.189401	-3.98014	6.88739e-05	0.00098608
ENSMUSG00000053835	H2-T24	282.732	-0.752785	0.183943	-4.09249	4.26772e-05	0.000663641
ENSMUSG00000054863	Fam19a5	129.459	-0.752607	0.232186	-3.24139	0.00118948	0.0105243
ENSMUSG00000021886	Gpr65	746.769	-0.750889	0.178562	-4.2052	2.60846e-05	0.000432966
ENSMUSG00000063129	Aldoart2	71.3935	-0.74787	0.276769	-2.70215	0.00688925	0.0408727
ENSMUSG00000040820	Hlcs	187.315	-0.747162	0.143349	-5.2122	1.86617e-07	5.99315e-06
ENSMUSG00000041774	Ydjc	480.45	-0.747068	0.11256	-6.63709	3.19944e-11	2.32102e-09
ENSMUSG00000089956	Gm16553	65.3567	-0.745514	0.252678	-2.95045	0.00317309	0.022655
ENSMUSG00000024190	Dusp1	589.772	-0.744435	0.183387	-4.05937	4.92053e-05	0.000748677
ENSMUSG00000048012	Zfp473	260.476	-0.742397	0.167	-4.44549	8.76902e-06	0.000171683
ENSMUSG00000063320	1190007I07Rik	305.517	-0.741507	0.15671	-4.73172	2.22625e-06	5.21232e-05
ENSMUSG00000090186	Gm7592	258.055	-0.740921	0.188837	-3.92361	8.72324e-05	0.00120333
ENSMUSG00000026955	Sapcd2	1062.79	-0.740799	0.0986988	-7.50565	6.11251e-14	7.41256e-12
ENSMUSG00000038208	Pgap3	102.473	-0.739747	0.174502	-4.2392	2.24321e-05	0.000380105
ENSMUSG00000091747	D17H6S56E-5	9905.47	-0.737176	0.103629	-7.11364	1.13024e-12	1.09324e-10
ENSMUSG00000011658	Fuz	470.027	-0.737072	0.154817	-4.76091	1.92718e-06	4.59862e-05
ENSMUSG00000039873	Neurl2	333.911	-0.736871	0.134751	-5.4684	4.54103e-08	1.71609e-06
ENSMUSG00000098489	mmu-mir-7678	397.278	-0.736275	0.200608	-3.67022	0.000242345	0.00284751
ENSMUSG00000041268	Dmxl2	325.858	-0.733826	0.130711	-5.61412	1.97567e-08	8.0665e-07
ENSMUSG00000025202	Scd3	291.247	-0.733294	0.14608	-5.0198	5.17242e-07	1.47718e-05
ENSMUSG00000070003	Ssbp4	912.424	-0.73159	0.166503	-4.39385	1.11363e-05	0.000210179
ENSMUSG00000003379	Cd79a	10820.1	-0.731469	0.0990604	-7.38407	1.53527e-13	1.74462e-11
ENSMUSG00000025938	Slco5a1	210.171	-0.730872	0.17276	-4.23056	2.33114e-05	0.00039328
ENSMUSG00000017195	Zpbp2	78.9093	-0.730157	0.204773	-3.56568	0.000362912	0.00402273
ENSMUSG00000021376	Tpmt	54.8601	-0.729953	0.250197	-2.91751	0.00352838	0.0245719
ENSMUSG00000027331	Knstrn	1902.8	-0.729893	0.0941867	-7.74942	9.23109e-15	1.32944e-12
ENSMUSG00000022696	Sidt1	61.6761	-0.729817	0.272278	-2.68041	0.00735319	0.0428892
ENSMUSG00000021624	Cd180	2015.59	-0.728878	0.151223	-4.81989	1.43635e-06	3.60753e-05
ENSMUSG00000047084	Ngrn	836.699	-0.727497	0.0998201	-7.28809	3.1439e-13	3.31743e-11
ENSMUSG00000084846	A730011C13Rik	78.3895	-0.726675	0.255505	-2.84407	0.0044541	0.0294943
ENSMUSG00000025647	Shisa5	13842.9	-0.725562	0.109928	-6.60037	4.10142e-11	2.86043e-09
ENSMUSG00000041440	Gk5	147.767	-0.725536	0.174121	-4.16685	3.08831e-05	0.000499851
ENSMUSG00000007589	Tinf2	916.028	-0.725302	0.0918496	-7.89663	2.86541e-15	4.61019e-13
ENSMUSG00000038623	Tm6sf1	543.95	-0.723984	0.136846	-5.29049	1.21991e-07	4.10425e-06
ENSMUSG00000051977	Prdm9	236.655	-0.723244	0.193302	-3.74152	0.000182913	0.00226723
ENSMUSG00000074355	Gm10676	161.174	-0.721626	0.186248	-3.87454	0.000106827	0.00143347
ENSMUSG00000087642	Ighe	71562.3	-0.720718	0.263362	-2.7366	0.0062077	0.0377386
ENSMUSG00000006021	Kptn	759.205	-0.719353	0.117976	-6.09746	1.07768e-09	5.74173e-08
ENSMUSG00000032344	Mb21d1	62.545	-0.718982	0.259232	-2.77351	0.00554557	0.0346968
ENSMUSG00000026012	Cd28	168.453	-0.718442	0.257018	-2.7953	0.00518522	0.0330754
ENSMUSG00000020766	Galk1	4751.7	-0.716016	0.187347	-3.82187	0.000132441	0.00172726
ENSMUSG00000078851	Hist3h2a	5294.74	-0.715714	0.166318	-4.30328	1.6829e-05	0.0002979
ENSMUSG00000070025	Gm10284	54.2244	-0.713907	0.248503	-2.87283	0.0040681	0.0275559
ENSMUSG00000041000	Trim62	86.6101	-0.713484	0.204124	-3.49535	0.000473444	0.00496352
ENSMUSG00000015363	Trabd	3191.06	-0.711552	0.0942884	-7.54655	4.46933e-14	5.54402e-12
ENSMUSG00000039470	Zdhhc2	592.296	-0.711288	0.102843	-6.91628	4.63662e-12	3.98651e-10
ENSMUSG00000053411	Cbx7	1272.92	-0.711225	0.140828	-5.0503	4.41119e-07	1.28597e-05
ENSMUSG00000036964	Trim17	5185.63	-0.710901	0.170788	-4.16247	3.14817e-05	0.000507517
ENSMUSG00000041939	Mvk	1268.27	-0.710749	0.143296	-4.96	7.04915e-07	1.94811e-05
ENSMUSG00000043895	S1pr2	448.776	-0.709903	0.143235	-4.95621	7.18828e-07	1.97438e-05
ENSMUSG00000030284	Creld1	292.131	-0.709843	0.142882	-4.96805	6.76303e-07	1.89293e-05
ENSMUSG00000077515	Gm25878	157.126	-0.709197	0.217501	-3.26066	0.00111152	0.0100625
ENSMUSG00000037685	Atp8a1	1367.64	-0.706874	0.098397	-7.1839	6.77504e-13	6.75426e-11
ENSMUSG00000039168	Dap	1056.37	-0.706865	0.0932327	-7.58173	3.4098e-14	4.29529e-12
ENSMUSG00000099241	RP24-196H4.1	150.486	-0.706714	0.235678	-2.99864	0.00271184	0.0201129
ENSMUSG00000086329	Gm14233	88.0978	-0.704669	0.205661	-3.42636	0.000611732	0.00620514
ENSMUSG00000031871	Cdh5	70.0757	-0.704524	0.262368	-2.68525	0.0072475	0.0423931
ENSMUSG00000023272	Creld2	4079.25	-0.704269	0.135098	-5.21303	1.85784e-07	5.9782e-06
ENSMUSG00000073436	Eme2	1413.45	-0.703252	0.164617	-4.27204	1.93694e-05	0.000336102
ENSMUSG00000032575	Manf	8033.43	-0.703178	0.102615	-6.85261	7.25126e-12	5.95116e-10
ENSMUSG00000081664	Gm15544	53.9399	-0.702439	0.232768	-3.01777	0.00254642	0.0191305
ENSMUSG00000033021	Gmppa	1651.05	-0.702342	0.116201	-6.04422	1.50137e-09	7.74518e-08
ENSMUSG00000092356	Gm20532	188.844	-0.700109	0.205425	-3.4081	0.00065417	0.00656189
ENSMUSG00000026202	Tuba4a	3471.29	-0.69784	0.0990289	-7.04683	1.83034e-12	1.6996e-10
ENSMUSG00000001420	Tmem79	45.7531	-0.697356	0.259348	-2.68888	0.00716922	0.0421338
ENSMUSG00000017405	Nek8	342.203	-0.697106	0.209925	-3.32074	0.000897775	0.00847696
ENSMUSG00000073423	Zfp414	338.07	-0.697032	0.175623	-3.96892	7.21996e-05	0.00102436
ENSMUSG00000001240	Ramp2	1650.07	-0.696184	0.104454	-6.66498	2.64702e-11	1.96411e-09
ENSMUSG00000041220	Elovl6	773.695	-0.695681	0.122011	-5.70178	1.18563e-08	5.04357e-07
ENSMUSG00000080463	Gm22489	261.21	-0.695139	0.234212	-2.96799	0.00299755	0.0217166
ENSMUSG00000098598	POU6F1	104.075	-0.695109	0.216341	-3.21302	0.00131346	0.0113834
ENSMUSG00000026388	3110009E18Rik	78.2314	-0.695108	0.215009	-3.23293	0.00122529	0.010751
ENSMUSG00000004018	Fancl	804.76	-0.693712	0.106502	-6.51358	7.33811e-11	4.71321e-09
ENSMUSG00000069633	Pex11g	154.72	-0.692624	0.166749	-4.15369	3.27156e-05	0.000524289
ENSMUSG00000065663	Gm22579	2400.82	-0.69192	0.136092	-5.0842	3.69169e-07	1.11506e-05
ENSMUSG00000030123	Plxnd1	664.27	-0.691482	0.165226	-4.18506	2.85091e-05	0.000468425
ENSMUSG00000078695	Cisd3	188.492	-0.691276	0.166742	-4.14577	3.38667e-05	0.000539544
ENSMUSG00000024402	Lta	1158.26	-0.690538	0.135871	-5.08229	3.72917e-07	1.11806e-05
ENSMUSG00000032590	Apeh	1869.05	-0.689798	0.0919204	-7.5043	6.17583e-14	7.43387e-12
ENSMUSG00000033114	Slc35d2	547.282	-0.688434	0.131779	-5.22414	1.74962e-07	5.68628e-06
ENSMUSG00000032997	Chpf	733.865	-0.68802	0.11889	-5.78701	7.16502e-09	3.23421e-07
ENSMUSG00000006179	Prss16	76.9501	-0.687208	0.244282	-2.81318	0.00490545	0.031771
ENSMUSG00000056536	Pign	1990.59	-0.686504	0.0932205	-7.3643	1.7808e-13	1.98206e-11
ENSMUSG00000018574	Acadvl	2138.94	-0.685614	0.0881557	-7.7773	7.40868e-15	1.1045e-12
ENSMUSG00000052783	Grk4	58.7793	-0.684448	0.238606	-2.86853	0.00412382	0.0277758
ENSMUSG00000059422	Gm8116	1036.47	-0.683815	0.118294	-5.78064	7.4416e-09	3.34975e-07
ENSMUSG00000061232	H2-K1	35460.4	-0.683769	0.0796805	-8.58138	9.37417e-18	2.1455e-15
ENSMUSG00000083161	Gm11427	701.709	-0.683376	0.139636	-4.89399	9.8811e-07	2.61938e-05
ENSMUSG00000025736	Jmjd8	339.715	-0.682879	0.149349	-4.57237	4.82233e-06	0.000103381
ENSMUSG00000024665	Fads2	2331.47	-0.680008	0.127636	-5.32772	9.94514e-08	3.4795e-06
ENSMUSG00000038010	Ccdc138	101.777	-0.679928	0.23424	-2.9027	0.00369955	0.0255494
ENSMUSG00000003355	Fkbp11	150.887	-0.679913	0.221782	-3.06569	0.00217171	0.0168994
ENSMUSG00000039345	Mettl22	412.57	-0.678756	0.144758	-4.68891	2.7467e-06	6.2688e-05
ENSMUSG00000024085	Man2a1	4989.98	-0.678626	0.12295	-5.51952	3.39919e-08	1.32463e-06
ENSMUSG00000083199	Gm9432	141.879	-0.676493	0.182665	-3.70346	0.000212675	0.00258101
ENSMUSG00000078656	Vps25	1664.09	-0.676312	0.102885	-6.57345	4.91615e-11	3.41399e-09
ENSMUSG00000078716	Tmem8b	60.0097	-0.675428	0.231662	-2.91558	0.0035503	0.024676
ENSMUSG00000002963	Pnkp	1418.45	-0.675247	0.0909549	-7.42398	1.13655e-13	1.31921e-11
ENSMUSG00000025059	Gyk	1136.41	-0.675138	0.138538	-4.87331	1.09746e-06	2.86716e-05
ENSMUSG00000028969	Cdk5	485.089	-0.673458	0.154637	-4.35509	1.33009e-05	0.000245057
ENSMUSG00000049411	Tmem241	325.925	-0.670005	0.119912	-5.5875	2.30367e-08	9.3121e-07
ENSMUSG00000000791	Il12rb1	661.868	-0.669191	0.112877	-5.92848	3.05758e-09	1.47874e-07
ENSMUSG00000044937	BC030307	149.579	-0.668735	0.220033	-3.03925	0.00237168	0.0181108
ENSMUSG00000097755	2010110K18Rik	89.8893	-0.667507	0.224837	-2.96884	0.00298926	0.0216758
ENSMUSG00000033111	3830406C13Rik	563.389	-0.666318	0.129151	-5.15922	2.47976e-07	7.80932e-06
ENSMUSG00000020571	Pdia6	20514.3	-0.665207	0.111638	-5.95862	2.54381e-09	1.25264e-07
ENSMUSG00000056999	Ide	3749.6	-0.662369	0.106766	-6.20395	5.50644e-10	3.04353e-08
ENSMUSG00000003528	Slc25a1	2835.1	-0.660173	0.133717	-4.9371	7.9293e-07	2.1511e-05
ENSMUSG00000022544	Fam86	381.336	-0.656721	0.14239	-4.61212	3.98588e-06	8.74097e-05
ENSMUSG00000037151	Lrrc20	223.802	-0.656409	0.15838	-4.14453	3.40512e-05	0.000541421
ENSMUSG00000069049	Eif2s3y	5350.15	-0.656197	0.141065	-4.65173	3.29163e-06	7.35749e-05
ENSMUSG00000037966	Ninj1	261.873	-0.655916	0.142523	-4.60217	4.18121e-06	9.14464e-05
ENSMUSG00000029186	Pi4k2b	778.738	-0.655393	0.116309	-5.63494	1.75122e-08	7.22265e-07
ENSMUSG00000070327	Rnf213	12073.8	-0.6547	0.14415	-4.5418	5.57753e-06	0.000116948
ENSMUSG00000095676	Gm25099	190.401	-0.654279	0.213109	-3.07017	0.00213939	0.0167381
ENSMUSG00000029798	Herc6	914.626	-0.653805	0.133387	-4.90155	9.50827e-07	2.53294e-05
ENSMUSG00000040528	Milr1	364.833	-0.653642	0.138377	-4.72364	2.31665e-06	5.39334e-05
ENSMUSG00000023243	Kcnk5	642.716	-0.653077	0.125007	-5.22432	1.74793e-07	5.68628e-06
ENSMUSG00000095463	Entpd4	700.548	-0.652695	0.127972	-5.10031	3.39106e-07	1.0358e-05
ENSMUSG00000058454	Dhcr7	798.241	-0.651235	0.113586	-5.7334	9.84386e-09	4.26567e-07
ENSMUSG00000024875	Yif1a	851.585	-0.65101	0.115552	-5.63392	1.76156e-08	7.24692e-07
ENSMUSG00000099006	mmu-mir-6974	105.282	-0.650895	0.215222	-3.0243	0.00249212	0.0188185
ENSMUSG00000032565	Nudt16	308.503	-0.650633	0.180962	-3.59541	0.000323885	0.00364483
ENSMUSG00000026784	Pdss1	493.095	-0.649913	0.112962	-5.75337	8.74793e-09	3.82134e-07
ENSMUSG00000092412	Gm20507	151.45	-0.648862	0.230202	-2.81867	0.00482237	0.031358
ENSMUSG00000042064	Myo3b	142.642	-0.647486	0.218461	-2.96385	0.00303816	0.021952
ENSMUSG00000026944	Abca2	1327.77	-0.646916	0.135552	-4.77247	1.81981e-06	4.38752e-05
ENSMUSG00000065392	Gm25894	265.918	-0.644666	0.240726	-2.67801	0.00740617	0.0431828
ENSMUSG00000032849	Abcc4	1063.24	-0.643783	0.113748	-5.65972	1.51618e-08	6.3664e-07
ENSMUSG00000031303	Map3k15	602.754	-0.642997	0.159671	-4.027	5.64919e-05	0.000837586
ENSMUSG00000053746	Ptrh1	134.327	-0.64239	0.193844	-3.31395	0.000919867	0.00864037
ENSMUSG00000029407	Uso1	1356.7	-0.642237	0.168592	-3.80942	0.000139295	0.00180075
ENSMUSG00000031400	G6pdx	2232.72	-0.642185	0.119441	-5.37661	7.59024e-08	2.72879e-06
ENSMUSG00000037376	Trmt6	2677.18	-0.641254	0.111067	-5.77358	7.76067e-09	3.47413e-07
ENSMUSG00000070639	Lrrc8b	153.116	-0.641158	0.182446	-3.51423	0.000441037	0.00469035
ENSMUSG00000069255	Dusp22	215.722	-0.64092	0.162002	-3.95625	7.61347e-05	0.00106905
ENSMUSG00000030802	Bckdk	1578.93	-0.639815	0.0979309	-6.53333	6.43233e-11	4.2318e-09
ENSMUSG00000002668	Dennd1c	798.613	-0.639064	0.184075	-3.47176	0.000517062	0.00536543
ENSMUSG00000068329	Htra2	2915.31	-0.638602	0.0875355	-7.29535	2.97886e-13	3.18464e-11
ENSMUSG00000073435	Nme3	345.168	-0.638373	0.133617	-4.77764	1.77364e-06	4.30173e-05
ENSMUSG00000022468	Endou	1814.2	-0.638245	0.10603	-6.01947	1.74985e-09	8.94182e-08
ENSMUSG00000092415	Gm20513	143.953	-0.638206	0.196216	-3.25257	0.00114365	0.0102619
ENSMUSG00000031399	Fam3a	467.626	-0.638158	0.175331	-3.63973	0.000272927	0.00316113
ENSMUSG00000098985	RP24-570C10.6	715.803	-0.637348	0.117068	-5.44425	5.20235e-08	1.94788e-06
ENSMUSG00000036067	Slc2a6	2554.57	-0.636872	0.124146	-5.13004	2.89686e-07	8.94943e-06
ENSMUSG00000056629	Fkbp2	573.457	-0.635743	0.112091	-5.67168	1.41402e-08	5.95279e-07
ENSMUSG00000067586	S1pr3	1087.21	-0.635291	0.12173	-5.21886	1.80027e-07	5.82756e-06
ENSMUSG00000041319	Thoc6	1172.2	-0.634913	0.108896	-5.83046	5.52761e-09	2.55181e-07
ENSMUSG00000024645	Timm21	899.414	-0.634863	0.111033	-5.7178	1.0791e-08	4.65131e-07
ENSMUSG00000093874	Gm24539	158.872	-0.633513	0.159193	-3.97953	6.90511e-05	0.000987746
ENSMUSG00000042428	Mgat3	150.582	-0.632769	0.22188	-2.85186	0.00434648	0.0288876
ENSMUSG00000037071	Scd1	28473.7	-0.632207	0.114505	-5.52124	3.36615e-08	1.31807e-06
ENSMUSG00000020150	Gamt	75.641	-0.632152	0.19943	-3.16979	0.0015255	0.0127978
ENSMUSG00000045294	Insig1	9602.83	-0.632057	0.105871	-5.97007	2.37156e-09	1.17493e-07
ENSMUSG00000020441	2310033P09Rik	439.866	-0.632024	0.114544	-5.51773	3.4341e-08	1.33503e-06
ENSMUSG00000041920	Slc16a6	1536.86	-0.631783	0.0918137	-6.88114	5.93757e-12	4.94797e-10
ENSMUSG00000025813	Homer2	102.372	-0.631022	0.200316	-3.15013	0.00163196	0.0135165
ENSMUSG00000003812	Dnase2a	1724.23	-0.630804	0.0961134	-6.56312	5.26922e-11	3.61153e-09
ENSMUSG00000001918	Slc1a5	7558.02	-0.630436	0.142247	-4.43199	9.33673e-06	0.000180621
ENSMUSG00000029752	Asns	3056.98	-0.629506	0.170392	-3.69445	0.00022036	0.00266234
ENSMUSG00000015342	Xk	605.418	-0.629197	0.171269	-3.67374	0.000239025	0.00282278
ENSMUSG00000060802	B2m	23603.9	-0.628913	0.0926551	-6.78768	1.1395e-11	9.07693e-10
ENSMUSG00000029471	Camkk2	855.65	-0.628027	0.0930942	-6.74614	1.51831e-11	1.1805e-09
ENSMUSG00000074649	BC029722	360.74	-0.62745	0.130777	-4.79785	1.60376e-06	3.96669e-05
ENSMUSG00000020381	3010026O09Rik	357.887	-0.627202	0.149854	-4.18543	2.84629e-05	0.00046814
ENSMUSG00000029650	Slc46a3	302.655	-0.626777	0.16271	-3.85211	0.000117106	0.00155726
ENSMUSG00000032115	Hyou1	14948.7	-0.626043	0.128414	-4.87521	1.08693e-06	2.8488e-05
ENSMUSG00000040010	Slc7a5	5040.58	-0.625865	0.108299	-5.77906	7.5119e-09	3.37205e-07
ENSMUSG00000064721	Gm25855	371.28	-0.624789	0.162416	-3.84685	0.000119644	0.00158453
ENSMUSG00000026864	Hspa5	68417.3	-0.623465	0.102267	-6.09642	1.08467e-09	5.76008e-08
ENSMUSG00000021879	Dnah12	694.514	-0.623223	0.175409	-3.55296	0.000380919	0.00417957
ENSMUSG00000057541	Pus7	2368.76	-0.623098	0.0863908	-7.21255	5.49142e-13	5.6123e-11
ENSMUSG00000032126	Hmbs	2274.66	-0.622607	0.0849562	-7.32857	2.32621e-13	2.53697e-11
ENSMUSG00000021884	Hacl1	585.05	-0.622522	0.169063	-3.6822	0.000231231	0.00276287
ENSMUSG00000019039	Dalrd3	2094.53	-0.62045	0.16921	-3.66674	0.000245665	0.00288262
ENSMUSG00000058586	Serhl	1486.17	-0.619396	0.130601	-4.74267	2.10916e-06	4.96723e-05
ENSMUSG00000080452	Mir1306	118.169	-0.619289	0.163176	-3.79522	0.000147511	0.00188744
ENSMUSG00000042851	Zc3h6	327.059	-0.619284	0.141299	-4.3828	1.17164e-05	0.000220105
ENSMUSG00000053063	Clec12a	100.177	-0.618658	0.231424	-2.67327	0.00751167	0.0436132
ENSMUSG00000067369	Trmt2b	1738.53	-0.618393	0.117429	-5.2661	1.39355e-07	4.6309e-06
ENSMUSG00000069713	4933406P04Rik	67.0376	-0.618238	0.234082	-2.64112	0.00826319	0.0468454
ENSMUSG00000003199	Mpnd	1750.86	-0.617773	0.0992458	-6.22468	4.82546e-10	2.71328e-08
ENSMUSG00000041891	Lman1	6981.8	-0.616286	0.0836846	-7.36439	1.77961e-13	1.98206e-11
ENSMUSG00000021427	Ssr1	10834.6	-0.616103	0.0940439	-6.55123	5.70662e-11	3.83192e-09
ENSMUSG00000034653	Ythdc2	2026.66	-0.615317	0.125155	-4.91645	8.81266e-07	2.36313e-05
ENSMUSG00000022066	Gm21685	162.085	-0.61487	0.174461	-3.5244	0.000424439	0.00454357
ENSMUSG00000009739	Pou6f1	486.943	-0.614807	0.137981	-4.45572	8.36117e-06	0.000164825
ENSMUSG00000097062	Gm17586	64.3552	-0.6144	0.230068	-2.67051	0.00757351	0.0438438
ENSMUSG00000024401	Tnf	711.815	-0.612765	0.135662	-4.51684	6.27702e-06	0.000129608
ENSMUSG00000024030	Abcg1	1319.02	-0.609958	0.150381	-4.05609	4.99011e-05	0.000757211
ENSMUSG00000057606	Colq	135.205	-0.609877	0.184592	-3.30392	0.000953439	0.00888143
ENSMUSG00000026639	Lamb3	485.741	-0.609468	0.1177	-5.17813	2.2412e-07	7.12709e-06
ENSMUSG00000053702	Nebl	343.866	-0.607503	0.128113	-4.74192	2.11699e-06	4.97806e-05
ENSMUSG00000022136	Dnajc3	7482.01	-0.607368	0.0982679	-6.18074	6.38031e-10	3.5027e-08
ENSMUSG00000041147	Brca2	2152.17	-0.605245	0.135811	-4.45653	8.32969e-06	0.000164518
ENSMUSG00000027580	Helz2	10909.6	-0.604487	0.133498	-4.52805	5.95318e-06	0.000123078
ENSMUSG00000024369	Nelfe	1879.92	-0.603171	0.101479	-5.94382	2.78452e-09	1.35881e-07
ENSMUSG00000034171	Faah	169.147	-0.602725	0.215563	-2.79605	0.00517308	0.0330434
ENSMUSG00000058818	Pirb	123.917	-0.602189	0.200284	-3.00667	0.00264125	0.0197063
ENSMUSG00000075511	1700001L05Rik	132.191	-0.601999	0.208903	-2.88172	0.00395515	0.0269255
ENSMUSG00000009995	Taz	1180.65	-0.60192	0.185515	-3.24459	0.0011762	0.010433
ENSMUSG00000018196	Glrx2	361.416	-0.600121	0.119249	-5.03248	4.84164e-07	1.39498e-05
ENSMUSG00000060538	Tmem219	417.307	-0.599854	0.139695	-4.29404	1.75452e-05	0.000308559
ENSMUSG00000041966	Dcaf17	1019.51	-0.599604	0.101642	-5.89921	3.65256e-09	1.7355e-07
ENSMUSG00000070780	Rbm47	260.195	-0.59917	0.228173	-2.62595	0.00864082	0.0484852
ENSMUSG00000022559	Fbxl6	991.557	-0.598897	0.111819	-5.35593	8.51183e-08	3.02664e-06
ENSMUSG00000022620	Arsa	585.54	-0.598449	0.116163	-5.15182	2.57972e-07	8.09276e-06
ENSMUSG00000079323	Gm20661	190.665	-0.598226	0.180473	-3.31477	0.000917171	0.00862736
ENSMUSG00000084899	Gm15344	6035.64	-0.597541	0.138467	-4.31539	1.59322e-05	0.00028513
ENSMUSG00000006378	Gcat	2624.11	-0.596726	0.109796	-5.43487	5.48352e-08	2.03441e-06
ENSMUSG00000027952	Pmvk	1795.96	-0.594534	0.130616	-4.55177	5.31961e-06	0.000111974
ENSMUSG00000037868	Egr2	1449.76	-0.594317	0.169047	-3.5157	0.000438597	0.00467051
ENSMUSG00000031392	Irak1	3022.97	-0.593787	0.143794	-4.12943	3.63666e-05	0.000574302
ENSMUSG00000020788	Atp2a3	8410.28	-0.593728	0.0943895	-6.29019	3.1708e-10	1.82714e-08
ENSMUSG00000026189	Pecr	215.832	-0.593237	0.144353	-4.10964	3.96278e-05	0.000619781
ENSMUSG00000024968	Rcor2	398.723	-0.593224	0.180564	-3.28538	0.00101843	0.00936059
ENSMUSG00000010751	Tnfrsf22	238.049	-0.592995	0.154923	-3.82766	0.000129365	0.00169257
ENSMUSG00000016344	Ppdpf	1318.58	-0.591503	0.103993	-5.68789	1.28622e-08	5.44298e-07
ENSMUSG00000024617	Camk2a	218.649	-0.590898	0.153604	-3.84688	0.000119631	0.00158453
ENSMUSG00000045817	Zfp36l2	1958.45	-0.590884	0.137123	-4.30914	1.63891e-05	0.00029215
ENSMUSG00000096727	Psmb9	5021.84	-0.590248	0.111737	-5.28247	1.27452e-07	4.27031e-06
ENSMUSG00000040482	Dxo	566.766	-0.589129	0.109774	-5.36676	8.01639e-08	2.8693e-06
ENSMUSG00000077440	Gm23130	284.16	-0.589025	0.126997	-4.63811	3.51602e-06	7.78411e-05
ENSMUSG00000038375	Trp53inp2	342.618	-0.588464	0.122151	-4.81751	1.45363e-06	3.63969e-05
ENSMUSG00000033862	Cdk10	471.662	-0.586438	0.155764	-3.76492	0.000166603	0.00209952
ENSMUSG00000028468	Rgp1	1399.38	-0.584886	0.147072	-3.97687	6.98287e-05	0.000997115
ENSMUSG00000047123	Ticam1	1026.21	-0.584079	0.135793	-4.30124	1.69848e-05	0.000300003
ENSMUSG00000008140	Emc10	1126.59	-0.584072	0.103354	-5.6512	1.59334e-08	6.65599e-07
ENSMUSG00000030882	Dnhd1	1101.61	-0.583934	0.0997071	-5.85649	4.72745e-09	2.20118e-07
ENSMUSG00000032525	Nktr	4776.7	-0.583751	0.148733	-3.92483	8.67927e-05	0.00119829
ENSMUSG00000033809	Alg3	381.828	-0.583096	0.148549	-3.92526	8.66357e-05	0.00119713
ENSMUSG00000024737	Slc15a3	3689.79	-0.583064	0.0882417	-6.60758	3.90647e-11	2.74806e-09
ENSMUSG00000037466	4930427A07Rik	957.607	-0.582989	0.116577	-5.00088	5.7069e-07	1.61845e-05
ENSMUSG00000064816	Gm22357	569.694	-0.582674	0.183596	-3.17367	0.00150526	0.0126476
ENSMUSG00000025574	Tk1	1917.65	-0.582448	0.130697	-4.45647	8.3322e-06	0.000164518
ENSMUSG00000029602	Rasal1	441.158	-0.5821	0.133029	-4.37573	1.21025e-05	0.000226052
ENSMUSG00000085399	9130206I24Rik	201.802	-0.582016	0.166792	-3.48948	0.000483959	0.00506723
ENSMUSG00000073609	D2hgdh	460.855	-0.580603	0.125438	-4.62859	3.68158e-06	8.11746e-05
ENSMUSG00000014243	Zswim7	83.0076	-0.579968	0.193175	-3.00229	0.00267954	0.0199188
ENSMUSG00000020610	Amz2	587.79	-0.579596	0.130146	-4.45344	8.45035e-06	0.000166245
ENSMUSG00000018761	Mpdu1	2158.07	-0.57945	0.10543	-5.49608	3.88327e-08	1.48111e-06
ENSMUSG00000026068	Il18rap	134.3	-0.579066	0.207837	-2.78615	0.00533383	0.0338177
ENSMUSG00000020048	Hsp90b1	73396.4	-0.579051	0.134673	-4.29969	1.7104e-05	0.000301781
ENSMUSG00000025533	Asl	1310.99	-0.578542	0.0874656	-6.61451	3.72788e-11	2.64533e-09
ENSMUSG00000052712	BC004004	2506.11	-0.576329	0.113051	-5.09796	3.43337e-07	1.04676e-05
ENSMUSG00000031708	Tecr	3114.67	-0.57591	0.108653	-5.30044	1.15522e-07	3.91906e-06
ENSMUSG00000096054	Syne1	142.01	-0.575696	0.21434	-2.6859	0.00723347	0.0423581
ENSMUSG00000009555	Cdk9	1580.64	-0.57543	0.0881597	-6.52713	6.70428e-11	4.34459e-09
ENSMUSG00000059343	Aldoart1	1300.38	-0.575255	0.189165	-3.04102	0.00235777	0.0180215
ENSMUSG00000032595	Cdhr4	129.807	-0.572489	0.196708	-2.91035	0.00361028	0.0250179
ENSMUSG00000025007	Aldh18a1	5016.3	-0.572073	0.0908698	-6.29552	3.06362e-10	1.77799e-08
ENSMUSG00000020653	Klf11	318.831	-0.57055	0.201977	-2.82483	0.00473062	0.0309222
ENSMUSG00000032010	Usp2	131.274	-0.570517	0.200397	-2.84693	0.00441431	0.0292906
ENSMUSG00000015668	Pdzd11	978.974	-0.569276	0.0992311	-5.73687	9.64432e-09	4.19038e-07
ENSMUSG00000066270	Gm10157	180.838	-0.567466	0.148655	-3.81734	0.0001349	0.00175369
ENSMUSG00000090110	Mtcp1	189.759	-0.566678	0.188415	-3.0076	0.00263316	0.019664
ENSMUSG00000038733	Wdr26	18947.9	-0.565436	0.125362	-4.51043	6.46964e-06	0.000133247
ENSMUSG00000037773	Pced1a	1265.45	-0.564836	0.129857	-4.34967	1.36343e-05	0.000248943
ENSMUSG00000002068	Ccne1	1262.6	-0.564826	0.119025	-4.74546	2.08037e-06	4.91366e-05
ENSMUSG00000050410	Tcf19	1689.76	-0.564343	0.103961	-5.42843	5.68529e-08	2.09968e-06
ENSMUSG00000024726	2410127L17Rik	613.734	-0.562579	0.117631	-4.78259	1.73053e-06	4.22239e-05
ENSMUSG00000097503	3110045C21Rik	95.4905	-0.562345	0.188125	-2.98921	0.00279702	0.0206007
ENSMUSG00000063714	1700011J10Rik	136.835	-0.562108	0.214817	-2.61669	0.00887867	0.0494952
ENSMUSG00000030695	Aldoa	56684.8	-0.561892	0.176306	-3.18702	0.00143746	0.0121914
ENSMUSG00000041313	Slc7a1	5493.29	-0.561701	0.104868	-5.35628	8.49513e-08	3.02664e-06
ENSMUSG00000056665	Them6	587.501	-0.561441	0.13212	-4.24947	2.14281e-05	0.000364233
ENSMUSG00000038141	Tmem181a	172.924	-0.561364	0.168448	-3.33256	0.00086052	0.00820144
ENSMUSG00000057948	Unc13d	2489.93	-0.558409	0.13599	-4.10625	4.02131e-05	0.000627725
ENSMUSG00000030924	2610020H08Rik	414.915	-0.558215	0.150242	-3.71544	0.000202853	0.00248416
ENSMUSG00000031422	Morf4l2	7961.57	-0.558163	0.0831628	-6.71169	1.92383e-11	1.46771e-09
ENSMUSG00000097534	Gm16675	136.779	-0.557673	0.167738	-3.32467	0.000885241	0.00839275
ENSMUSG00000049516	Spty2d1	3320.94	-0.55758	0.17621	-3.1643	0.00155459	0.0129749
ENSMUSG00000095193	Gm20939	288.269	-0.557496	0.143223	-3.89252	9.92098e-05	0.00134683
ENSMUSG00000002603	Tgfb1	833.872	-0.557482	0.112252	-4.96636	6.8223e-07	1.89833e-05
ENSMUSG00000032661	Oas3	613.233	-0.557071	0.187623	-2.9691	0.00298673	0.0216671
ENSMUSG00000032593	Amigo3	231.235	-0.55626	0.18135	-3.06733	0.0021598	0.0168573
ENSMUSG00000028621	Cyb5rl	288.166	-0.556125	0.157618	-3.5283	0.000418231	0.00448006
ENSMUSG00000068566	Myadm	771.798	-0.555871	0.13812	-4.02454	5.70874e-05	0.000844873
ENSMUSG00000042474	Faim3	562.715	-0.555653	0.133261	-4.16965	3.05062e-05	0.000495726
ENSMUSG00000087141	Plcxd2	598.02	-0.554682	0.116347	-4.76748	1.86546e-06	4.47477e-05
ENSMUSG00000074026	Gm6091	143.99	-0.554643	0.19721	-2.81245	0.00491652	0.0318301
ENSMUSG00000029467	Atp2a2	15348.6	-0.553622	0.0898679	-6.1604	7.25632e-10	3.94365e-08
ENSMUSG00000025509	Pnpla2	401.589	-0.552955	0.149571	-3.69694	0.000218215	0.00264035
ENSMUSG00000035781	R3hdm4	812.142	-0.551926	0.129133	-4.2741	1.91912e-05	0.000334252
ENSMUSG00000015027	Galns	1675.55	-0.551044	0.109523	-5.03129	4.87187e-07	1.4012e-05
ENSMUSG00000028760	Eif4g3	4275.78	-0.550926	0.134875	-4.08471	4.41311e-05	0.000681035
ENSMUSG00000027405	Nop56	9785.55	-0.550607	0.067307	-8.18054	2.82583e-16	5.27813e-14
ENSMUSG00000056820	Tsnax	3078.39	-0.54954	0.0778037	-7.06317	1.62751e-12	1.53762e-10
ENSMUSG00000021550	2210016F16Rik	1272.74	-0.549209	0.108127	-5.07931	3.78805e-07	1.13041e-05
ENSMUSG00000017400	Stac2	457.579	-0.54808	0.19454	-2.81732	0.00484269	0.0314272
ENSMUSG00000042215	Bag2	971.519	-0.54805	0.122975	-4.4566	8.32717e-06	0.000164518
ENSMUSG00000037993	Dhx38	4575.83	-0.547966	0.100303	-5.4631	4.67882e-08	1.76405e-06
ENSMUSG00000039568	Ubald1	1129.22	-0.54732	0.17822	-3.07103	0.00213321	0.0167058
ENSMUSG00000028700	Pomgnt1	1990.53	-0.54694	0.0908029	-6.02338	1.70812e-09	8.75614e-08
ENSMUSG00000030589	Rasgrp4	220.123	-0.546902	0.205333	-2.66349	0.00773336	0.0444682
ENSMUSG00000030287	Itpr2	3049.7	-0.546375	0.10237	-5.33724	9.43721e-08	3.32656e-06
ENSMUSG00000023883	Phf10	4128.43	-0.545547	0.0924129	-5.90336	3.56161e-09	1.69725e-07
ENSMUSG00000079002	C030006K11Rik	310.116	-0.545163	0.144272	-3.77873	0.000157633	0.0019977
ENSMUSG00000032763	Ilvbl	702.889	-0.544821	0.106519	-5.11479	3.14093e-07	9.61207e-06
ENSMUSG00000040345	Arhgap9	1525.28	-0.544599	0.125878	-4.32638	1.51577e-05	0.000273377
ENSMUSG00000002846	Timmdc1	1019.72	-0.54437	0.0893456	-6.09286	1.10911e-09	5.87068e-08
ENSMUSG00000092686	Gm25745	2795.34	-0.54435	0.127711	-4.26235	2.02286e-05	0.000346745
ENSMUSG00000039842	Mcph1	1689.06	-0.543864	0.0980221	-5.54838	2.88325e-08	1.13997e-06
ENSMUSG00000024900	Cpt1a	340.025	-0.543783	0.148978	-3.65009	0.000262152	0.00304937
ENSMUSG00000067149	Igj	9168.38	-0.543556	0.185552	-2.9294	0.00339621	0.0239221
ENSMUSG00000072889	Nfxl1	885.223	-0.542876	0.137511	-3.94787	7.88512e-05	0.0011008
ENSMUSG00000052609	Plekhg3	355.616	-0.542215	0.148027	-3.66294	0.000249337	0.00292122
ENSMUSG00000030921	Trim30a	4309.54	-0.542075	0.151544	-3.57702	0.000347529	0.00387335
ENSMUSG00000003500	Impdh1	993.594	-0.541609	0.162393	-3.33516	0.000852488	0.008144
ENSMUSG00000033105	Lss	8140.92	-0.541591	0.099434	-5.44674	5.13019e-08	1.9253e-06
ENSMUSG00000074813	Gm14005	155.619	-0.540658	0.184957	-2.92315	0.00346506	0.0242599
ENSMUSG00000089847	Timm10b	1175.87	-0.540631	0.0985354	-5.48667	4.09579e-08	1.55144e-06
ENSMUSG00000039328	Rnf122	169.216	-0.540326	0.205218	-2.63293	0.00846506	0.0477552
ENSMUSG00000050891	Tatdn1	423.614	-0.539722	0.132099	-4.08572	4.39401e-05	0.000679378
ENSMUSG00000056116	H2-T22	2853.35	-0.539188	0.125706	-4.28926	1.79269e-05	0.000314591
ENSMUSG00000025403	Shmt2	9260.62	-0.538697	0.0998668	-5.39416	6.88466e-08	2.50281e-06
ENSMUSG00000038550	Gm129	205.47	-0.538427	0.148868	-3.6168	0.000298263	0.00340842
ENSMUSG00000053931	Cnn3	1711.11	-0.538281	0.131895	-4.08114	4.4815e-05	0.000690279
ENSMUSG00000031934	Panx1	2158.99	-0.538207	0.0822249	-6.54554	5.92791e-11	3.93178e-09
ENSMUSG00000017760	Ctsa	3706.53	-0.537916	0.170249	-3.15959	0.0015799	0.0131524
ENSMUSG00000051730	Mettl5	515.813	-0.537776	0.151103	-3.55901	0.00037226	0.00409739
ENSMUSG00000098927	RP24-176F12.14	250.8	-0.536471	0.132087	-4.0615	4.87576e-05	0.000743256
ENSMUSG00000019437	Tlcd1	161.486	-0.535748	0.200556	-2.67132	0.00755545	0.0437949
ENSMUSG00000025408	Ddit3	663.53	-0.535133	0.113408	-4.71866	2.37403e-06	5.48878e-05
ENSMUSG00000019461	Plscr3	382.807	-0.534714	0.139633	-3.82943	0.000128441	0.0016832
ENSMUSG00000028753	Vwa5b1	311.156	-0.53462	0.151933	-3.5188	0.000433507	0.0046254
ENSMUSG00000020736	Nt5c	1803.68	-0.534614	0.117173	-4.56262	5.05195e-06	0.000107173
ENSMUSG00000039357	Fut11	249.203	-0.53436	0.131942	-4.04995	5.12281e-05	0.000772206
ENSMUSG00000040877	Wdr25	208.505	-0.533672	0.140057	-3.81038	0.000138754	0.00179518
ENSMUSG00000029919	Hpgds	2299.56	-0.533314	0.172384	-3.09375	0.00197646	0.0157131
ENSMUSG00000088219	Gm22077	354.8	-0.533291	0.157934	-3.37668	0.000733676	0.00722998
ENSMUSG00000040462	Os9	6284.99	-0.533081	0.0952298	-5.59784	2.17044e-08	8.8174e-07
ENSMUSG00000039286	Fndc3b	219.16	-0.533064	0.200561	-2.65787	0.0078637	0.0450264
ENSMUSG00000099259	mmu-mir-6922	165.674	-0.532612	0.151664	-3.5118	0.00044509	0.00472417
ENSMUSG00000036339	Tmem260	558.432	-0.53149	0.107504	-4.94391	7.65724e-07	2.08775e-05
ENSMUSG00000025531	Chm	1636.16	-0.530138	0.12522	-4.23364	2.29939e-05	0.000389067
ENSMUSG00000035725	Prkx	735.378	-0.529859	0.12725	-4.16393	3.12812e-05	0.000505287
ENSMUSG00000051674	Dcun1d4	178.265	-0.529593	0.168217	-3.14827	0.00164237	0.013582
ENSMUSG00000076038	Gm22774	297.291	-0.528444	0.151569	-3.48648	0.000489424	0.00511127
ENSMUSG00000002014	Ssr4	4686.83	-0.528189	0.0928124	-5.69093	1.26352e-08	5.36089e-07
ENSMUSG00000021928	Ebpl	286.81	-0.527427	0.131197	-4.02013	5.81667e-05	0.000860063
ENSMUSG00000032589	Bsn	132.316	-0.527087	0.191413	-2.75367	0.00589314	0.0363291
ENSMUSG00000013833	Med16	1139.19	-0.526977	0.129957	-4.05501	5.01316e-05	0.000759371
ENSMUSG00000014867	Surf4	9901.75	-0.526758	0.0889042	-5.925	3.12298e-09	1.50143e-07
ENSMUSG00000002274	Metrn	983.37	-0.526013	0.108472	-4.84928	1.23911e-06	3.19106e-05
ENSMUSG00000007035	Msh5	139.248	-0.525913	0.170565	-3.08337	0.00204673	0.0161689
ENSMUSG00000021476	Habp4	269.462	-0.525121	0.133771	-3.92551	8.65459e-05	0.00119691
ENSMUSG00000098783	mmu-mir-7050	141.735	-0.524588	0.175473	-2.98957	0.00279373	0.0205887
ENSMUSG00000079523	Tmsb10	6380.26	-0.524558	0.0862407	-6.08249	1.18332e-09	6.22296e-08
ENSMUSG00000025792	Slc25a10	1573.9	-0.524302	0.0988014	-5.30663	1.11671e-07	3.81229e-06
ENSMUSG00000014905	Dnajb9	1145.47	-0.523911	0.170021	-3.08144	0.00206002	0.016258
ENSMUSG00000045102	Poln	90.1475	-0.523814	0.196327	-2.66806	0.00762897	0.0440863
ENSMUSG00000039887	Alg14	167.907	-0.523138	0.174721	-2.99413	0.00275229	0.0203391
ENSMUSG00000035762	Tmem161b	830.468	-0.522796	0.146657	-3.56474	0.000364215	0.00403442
ENSMUSG00000028689	Ccdc163	399.805	-0.522763	0.131054	-3.98892	6.6376e-05	0.000957062
ENSMUSG00000032932	Hspa13	2395.76	-0.522445	0.0983042	-5.31458	1.06906e-07	3.70409e-06
ENSMUSG00000002017	Fam98a	2158.25	-0.522238	0.0906527	-5.76086	8.36874e-09	3.68542e-07
ENSMUSG00000020319	Wdpcp	165.169	-0.521711	0.177176	-2.9446	0.00323374	0.022987
ENSMUSG00000029066	Mrpl20	2560.27	-0.521609	0.0949124	-5.49569	3.89189e-08	1.48111e-06
ENSMUSG00000025766	D3Ertd751e	337.53	-0.520828	0.157077	-3.31575	0.000913972	0.0086049
ENSMUSG00000038838	Vars2	1297.16	-0.520777	0.0968183	-5.37891	7.49374e-08	2.70415e-06
ENSMUSG00000030844	Rgs10	190.334	-0.520209	0.159732	-3.25676	0.00112693	0.0101773
ENSMUSG00000006463	Zdhhc24	319.228	-0.51985	0.155133	-3.351	0.000805217	0.00775863
ENSMUSG00000035227	Spcs2	3992.57	-0.519788	0.0796368	-6.52698	6.71072e-11	4.34459e-09
ENSMUSG00000096210	H1f0	1675.12	-0.519677	0.116205	-4.47206	7.74705e-06	0.000155036
ENSMUSG00000022472	Desi1	1288.86	-0.519582	0.108165	-4.80359	1.55843e-06	3.87224e-05
ENSMUSG00000078919	Dpm1	1888.42	-0.519236	0.0872712	-5.94968	2.68664e-09	1.315e-07
ENSMUSG00000071068	Treml2	1126.38	-0.518985	0.163063	-3.18272	0.001459	0.0123419
ENSMUSG00000037239	Spred3	184.435	-0.517833	0.168987	-3.06434	0.00218153	0.0169536
ENSMUSG00000042660	Wdr55	1993.93	-0.51705	0.108457	-4.76731	1.86701e-06	4.47477e-05
ENSMUSG00000067212	H2-T23	8719.43	-0.516615	0.139669	-3.69884	0.000216585	0.00262259
ENSMUSG00000031816	Mthfsd	757.08	-0.515884	0.140316	-3.67659	0.000236374	0.00280166
ENSMUSG00000071547	Nt5dc2	563.373	-0.515705	0.167204	-3.08429	0.00204038	0.0161344
ENSMUSG00000094403	Mir692-2a	159.946	-0.515169	0.167501	-3.07562	0.00210063	0.0165224
ENSMUSG00000048234	Rnf149	825.612	-0.515042	0.123214	-4.18006	2.91433e-05	0.000476724
ENSMUSG00000091994	E130317F20Rik	123.006	-0.514893	0.186944	-2.75426	0.00588254	0.0362775
ENSMUSG00000041481	Serpina3g	1111.05	-0.51434	0.154751	-3.32366	0.000888454	0.00840849
ENSMUSG00000030271	Ogg1	317.78	-0.514095	0.137402	-3.74152	0.000182908	0.00226723
ENSMUSG00000079507	H2-Q1	568.353	-0.514022	0.159078	-3.23125	0.0012325	0.010791
ENSMUSG00000035944	Ttc38	418.457	-0.513712	0.117772	-4.36194	1.28915e-05	0.000238324
ENSMUSG00000050708	Ftl1	17396.7	-0.513524	0.0899327	-5.71009	1.12915e-08	4.84134e-07
ENSMUSG00000026811	St6galnac6	517.504	-0.513287	0.118624	-4.327	1.51152e-05	0.000272913
ENSMUSG00000040466	Blvrb	678.15	-0.513135	0.121433	-4.22567	2.38226e-05	0.000399914
ENSMUSG00000096965	3300005D01Rik	170.654	-0.513035	0.184576	-2.77954	0.00544365	0.0342682
ENSMUSG00000021952	Xpo4	3178.5	-0.511533	0.105468	-4.85011	1.2339e-06	3.18268e-05
ENSMUSG00000096755	Gm20746	320.271	-0.511192	0.128585	-3.97552	7.02268e-05	0.00100104
ENSMUSG00000028931	Kcnab2	2495.49	-0.509987	0.0970351	-5.2557	1.47465e-07	4.86065e-06
ENSMUSG00000021759	Ppap2a	1259.55	-0.50919	0.0903433	-5.63616	1.7388e-08	7.18968e-07
ENSMUSG00000072621	Slfn10-ps	752.641	-0.509103	0.106494	-4.78059	1.74779e-06	4.25174e-05
ENSMUSG00000037370	Enpp1	1608.99	-0.508128	0.124444	-4.08318	4.44236e-05	0.000684899
ENSMUSG00000030879	Mrpl17	1596.37	-0.507796	0.112923	-4.49682	6.89762e-06	0.000140812
ENSMUSG00000024018	Ccdc167	510.764	-0.507793	0.123366	-4.11615	3.85246e-05	0.000604272
ENSMUSG00000033653	Vps8	1001.3	-0.507388	0.0932199	-5.44291	5.24161e-08	1.95807e-06
ENSMUSG00000020949	Fkbp3	4345.67	-0.506515	0.080994	-6.25374	4.00743e-10	2.27695e-08
ENSMUSG00000034055	Phka1	816.844	-0.505764	0.137009	-3.69146	0.000222974	0.00268394
ENSMUSG00000014606	Slc25a11	2424.21	-0.504796	0.112312	-4.49459	6.9703e-06	0.000141761
ENSMUSG00000078561	Ebf1	131.695	-0.504036	0.161834	-3.11453	0.0018424	0.014895
ENSMUSG00000082062	Ftl2	163.332	-0.503874	0.167471	-3.00873	0.00262344	0.0196004
ENSMUSG00000005699	Pard6a	340.892	-0.503861	0.143693	-3.5065	0.000454039	0.00479411
ENSMUSG00000024781	Lipa	1526.55	-0.503823	0.0911254	-5.52889	3.2226e-08	1.26491e-06
ENSMUSG00000028015	Ctso	2244.4	-0.503239	0.136862	-3.677	0.000235996	0.00279922
ENSMUSG00000097164	Ccdc41os1	304.46	-0.502472	0.142857	-3.51731	0.00043595	0.00464841
ENSMUSG00000022554	Fam203a	616.026	-0.502432	0.1139	-4.41118	1.02807e-05	0.000197238
ENSMUSG00000045302	Preb	1864.64	-0.501268	0.0865103	-5.79431	6.86013e-09	3.10521e-07
ENSMUSG00000031634	Ufsp2	1785.14	-0.50083	0.117543	-4.26084	2.03664e-05	0.000348454
ENSMUSG00000042632	Pla2g6	449.218	-0.500748	0.153306	-3.26634	0.00108949	0.00990171
ENSMUSG00000079491	H2-T10	599.066	-0.500606	0.129945	-3.85244	0.000116945	0.00155639
ENSMUSG00000049932	H2afx	16294.1	-0.500206	0.127929	-3.91004	9.22791e-05	0.00126543
ENSMUSG00000079487	Med12	3979.3	-0.500131	0.126016	-3.96878	7.22412e-05	0.00102436
