# Supplementary material for: PRMT5 is essential for B cell development and germinal center dynamics
Source: Nat Commun. 2019 Jan 3;10:22. doi: 10.1038/s41467-018-07884-6 (PMC6318318; doi:10.1038/s41467-018-07884-6)
Supplement: Supplementary file 5 — Supplementary Data 2 [file 41467_2018_7884_MOESM5_ESM.xlsx]

## Sheet: Output Gorilla GO BP
Supplementary Data 2 - Functional annotation of gene expression changes in Cg1-cre Prmt5F/F iGBs
Input: all expressed genes with P-adj<0.05 and log2foldchange>0 ranked by log2foldchange
Output: Biological processes with P value <0.05 and FDR q-value <0.05 (5%) are highlighted in yellow and significant
GO term	Description	P-value	FDR q-value	Enrichment (N, B, n, b)	Fold enrich
GO:0022610	biological adhesion	8.49e-11	5.91e-07	2.06 (1308,71,493,55)	2.06
GO:0007155	cell adhesion	7.5e-10	2.61e-06	2.03 (1308,68,492,52)	2.03
GO:0009653	anatomical structure morphogenesis	7.13e-07	0.00165	1.57 (1308,124,545,81)	1.57
GO:0023051	regulation of signaling	6.98e-06	0.00441	1.24 (1308,248,780,183)	1.24
GO:0032989	cellular component morphogenesis	6.63e-06	0.00461	1.88 (1308,46,545,36)	1.88
GO:0042127	regulation of cell proliferation	6.48e-06	0.00501	1.30 (1308,128,847,108)	1.3
GO:0040011	locomotion	2.9e-06	0.00504	1.40 (1308,86,812,75)	1.4
GO:0043062	extracellular structure organization	5.91e-06	0.00514	1.81 (1308,34,658,31)	1.81
GO:0010646	regulation of cell communication	5.54e-06	0.00551	1.24 (1308,246,780,182)	1.24
GO:0048870	cell motility	1.2e-05	0.00598	1.39 (1308,82,812,71)	1.39
GO:0051240	positive regulation of multicellular organismal process	1.34e-05	0.00621	1.45 (1308,134,592,88)	1.45
GO:0007165	signal transduction	5.37e-06	0.00623	1.19 (1308,318,835,241)	1.19
GO:0032501	multicellular organismal process	1.18e-05	0.00631	1.45 (1308,233,409,106)	1.45
GO:0051239	regulation of multicellular organismal process	4.65e-06	0.00647	1.31 (1308,228,668,152)	1.31
GO:0007166	cell surface receptor signaling pathway	1.14e-05	0.00663	1.26 (1308,167,846,136)	1.26
GO:2000026	regulation of multicellular organismal development	2.09e-05	0.0081	1.37 (1308,175,604,111)	1.37
GO:0030198	extracellular matrix organization	1.91e-05	0.00829	1.80 (1308,32,658,29)	1.8
GO:0051241	negative regulation of multicellular organismal process	2.04e-05	0.00835	1.37 (1308,108,759,86)	1.37
GO:0009966	regulation of signal transduction	2.28e-05	0.00835	1.24 (1308,226,780,167)	1.24
GO:0040012	regulation of locomotion	3.23e-05	0.00899	1.34 (1308,102,813,85)	1.34
GO:0030334	regulation of cell migration	3.18e-05	0.00921	1.40 (1308,93,755,75)	1.4
GO:0098609	cell-cell adhesion	3.08e-05	0.00932	2.15 (1308,33,460,25)	2.15
GO:0007411	axon guidance	3e-05	0.00949	1.98 (1308,22,632,21)	1.98
GO:2000145	regulation of cell motility	2.84e-05	0.00987	1.35 (1308,95,813,80)	1.35
GO:0097485	neuron projection guidance	3e-05	0.00994	1.98 (1308,22,632,21)	1.98
GO:0006928	movement of cell or subcellular component	3.86e-05	0.00994	1.40 (1308,119,676,86)	1.4
GO:0048856	anatomical structure development	3.78e-05	0.0101	1.28 (1308,250,633,155)	1.28
GO:0016477	cell migration	4.72e-05	0.0117	1.75 (1308,73,460,45)	1.75
GO:0032879	regulation of localization	4.86e-05	0.0117	1.29 (1308,232,633,145)	1.29
GO:0016525	negative regulation of angiogenesis	6.02e-05	0.014	2.56 (1308,15,476,14)	2.56
GO:0030030	cell projection organization	9.14e-05	0.0205	1.40 (1308,68,812,59)	1.4
GO:0048646	anatomical structure formation involved in morphogenesis	9.94e-05	0.0216	3.49 (1308,75,80,16)	3.49
GO:0009968	negative regulation of signal transduction	0.000123	0.026	1.28 (1308,111,866,94)	1.28
GO:0098742	cell-cell adhesion via plasma-membrane adhesion molecules	0.00014	0.0286	2.75 (1308,13,439,12)	2.75
GO:0008285	negative regulation of cell proliferation	0.000153	0.0304	1.49 (1308,56,736,47)	1.49
GO:2000027	regulation of organ morphogenesis	0.000175	0.0337	2.25 (1308,16,546,15)	2.25
GO:0010648	negative regulation of cell communication	0.000204	0.0384	1.27 (1308,117,866,98)	1.27
GO:0048869	cellular developmental process	0.00021	0.0384	1.32 (1308,222,555,124)	1.32
GO:0050793	regulation of developmental process	0.000248	0.0443	1.29 (1308,222,609,133)	1.29
GO:0032502	developmental process	0.000269	0.0467	1.19 (1308,377,633,217)	1.19
GO:2000181	negative regulation of blood vessel morphogenesis	0.000329	0.0559	2.40 (1308,16,476,14)
GO:0001525	angiogenesis	0.000372	0.0602	5.16 (1308,30,76,9)
GO:0051270	regulation of cellular component movement	0.000365	0.0604	1.31 (1308,101,813,82)
GO:0023057	negative regulation of signaling	0.000414	0.0654	1.25 (1308,118,866,98)
GO:0007423	sensory organ development	0.000433	0.067	2.66 (1308,14,422,12)
GO:0031589	cell-substrate adhesion	0.000468	0.0708	2.33 (1308,16,491,14)
GO:0007167	enzyme linked receptor protein signaling pathway	0.000495	0.0717	1.75 (1308,55,476,35)
GO:0120036	plasma membrane bounded cell projection organization	0.000485	0.0718	1.41 (1308,55,812,48)
GO:0023056	positive regulation of signaling	0.000586	0.0815	1.35 (1308,133,633,87)
GO:0023052	signaling	0.000583	0.0827	1.48 (1308,30,854,29)
GO:0048771	tissue remodeling	0.000622	0.0849	1.82 (1308,16,720,16)
GO:0048731	system development	0.000646	0.0864	1.60 (1308,69,521,44)
GO:0001654	eye development	0.00066	0.0867	2.82 (1308,11,422,10)
GO:0009887	animal organ morphogenesis	0.000688	0.0887	1.71 (1308,50,521,34)
GO:0060071	Wnt signaling pathway, planar cell polarity pathway	0.000884	0.0947	46.71 (1308,2,28,2)
GO:0090178	regulation of establishment of planar polarity involved in neural tube closure	0.000884	0.0962	46.71 (1308,2,28,2)
GO:0090179	planar cell polarity pathway involved in neural tube closure	0.000884	0.0977	46.71 (1308,2,28,2)
GO:0090175	regulation of establishment of planar polarity	0.000884	0.0993	46.71 (1308,2,28,2)
GO:0010647	positive regulation of cell communication	0.000803	0.0998	1.35 (1308,132,633,86)
List was truncated at 10% FDR (FRDq-val >0.1)

## Sheet: Output DAVID BP
Input : genes with P-adj < 0.05, baseMean > 0, Log2foldchange>1
Category	Term	Count	%	PValue	FDR (%)	List Total	Pop Hits	Pop Total	Fold Enrichment	Bonferroni	Benjamini	FDR
GOTERM_BP_DIRECT	GO:0030178~negative regulation of Wnt signaling pathway	6	2.5	0.000360638	0.586488	194	47	14723	9.68831	0.371378	0.371378	0.586488
GOTERM_BP_DIRECT	GO:0007155~cell adhesion	16	6.66667	0.000859528	1.39249	194	449	14723	2.70438	0.669348	0.424976	1.39249
GOTERM_BP_DIRECT	GO:0030308~negative regulation of cell growth	8	3.33333	0.000970818	1.57145	194	119	14723	5.10197	0.713509	0.34077	1.57145
GOTERM_BP_DIRECT	GO:0043010~camera-type eye development	6	2.5	0.00111927	1.8097	194	60	14723	7.58918	0.763383	0.302553	1.8097
GOTERM_BP_DIRECT	GO:0016525~negative regulation of angiogenesis	6	2.5	0.00209497	3.36213	194	69	14723	6.59928	0.932731	0.417142	3.36213
GOTERM_BP_DIRECT	GO:0060041~retina development in camera-type eye	6	2.5	0.00237655	3.80585	194	71	14723	6.41339	0.953218	0.399731	3.80585
GOTERM_BP_DIRECT	GO:0086012~membrane depolarization during cardiac muscle cell action potential	3	1.25	0.00247696	3.96361	194	6	14723	37.9459	0.958902	0.366168	3.96361
GOTERM_BP_DIRECT	GO:0001525~angiogenesis	10	4.16667	0.00289608	4.61952	194	225	14723	3.37297	0.976071	0.372858	4.61952
GOTERM_BP_DIRECT	GO:0008286~insulin receptor signaling pathway	5	2.08333	0.00382712	6.06154	194	49	14723	7.74406	0.992809	0.422085	6.06154
GOTERM_BP_DIRECT	GO:0042060~wound healing	6	2.5	0.00657415	10.1979	194	90	14723	5.05945	0.999794	0.572109	10.1979
GOTERM_BP_DIRECT	GO:0072332~intrinsic apoptotic signaling pathway by p53 class mediator	4	1.66667	0.00693999	10.7357	194	30	14723	10.1189	0.999872	0.557276	10.7357
GOTERM_BP_DIRECT	GO:0086002~cardiac muscle cell action potential involved in contraction	3	1.25	0.00717853	11.0847	194	10	14723	22.7675	0.999906	0.538223	11.0847
GOTERM_BP_DIRECT	GO:0007411~axon guidance	7	2.91667	0.00759036	11.6843	194	131	14723	4.05528	0.999945	0.529666	11.6843
GOTERM_BP_DIRECT	GO:0035725~sodium ion transmembrane transport	4	1.66667	0.00984522	14.9002	194	34	14723	8.92844	0.999997	0.597291	14.9002

## Sheet: GSEA_KEGG up regulated
Up regulated gene sets from KEGG using GSEA
NAME	SIZE	ES	NES	NOM p-val	FDR q-val	FWER p-val	RANK AT MAX	LEADING EDGE
KEGG_RIBOSOME	82	0.607355	2.3097	0	0	0	4551	tags=79%, list=30%, signal=113%
KEGG_ECM_RECEPTOR_INTERACTION	49	0.641402	2.20255	0	0	0	2642	tags=59%, list=18%, signal=72%
KEGG_FOCAL_ADHESION	142	0.509944	2.13125	0	0	0	2642	tags=38%, list=18%, signal=46%
KEGG_AXON_GUIDANCE	85	0.514193	1.96809	0	0.00259448	0.01	1566	tags=29%, list=10%, signal=33%
KEGG_P53_SIGNALING_PATHWAY	56	0.538359	1.92097	0	0.00411711	0.02	1796	tags=39%, list=12%, signal=44%
KEGG_ARRHYTHMOGENIC_RIGHT_VENTRICULAR_CARDIOMYOPATHY_ARVC	42	0.565477	1.91128	0.00181488	0.00425703	0.025	2666	tags=50%, list=18%, signal=61%
KEGG_CYTOKINE_CYTOKINE_RECEPTOR_INTERACTION	112	0.476483	1.88312	0	0.0058366	0.038	1879	tags=37%, list=13%, signal=42%
KEGG_METABOLISM_OF_XENOBIOTICS_BY_CYTOCHROME_P450	27	0.605593	1.80589	0.0035461	0.0125013	0.103	1670	tags=52%, list=11%, signal=58%
KEGG_BASAL_CELL_CARCINOMA	25	0.607697	1.81645	0.0018018	0.0125597	0.093	2326	tags=36%, list=16%, signal=43%
KEGG_COMPLEMENT_AND_COAGULATION_CASCADES	20	0.617573	1.7572	0.00358423	0.01845	0.181	1796	tags=60%, list=12%, signal=68%
KEGG_HEMATOPOIETIC_CELL_LINEAGE	34	0.531608	1.72159	0.00361011	0.0262796	0.268	2980	tags=53%, list=20%, signal=66%
KEGG_HEDGEHOG_SIGNALING_PATHWAY	22	0.545303	1.574	0.032197	0.0877161	0.731	1551	tags=27%, list=10%, signal=30%
KEGG_RETINOL_METABOLISM	18	0.570385	1.56661	0.0284192	0.089603	0.758	1482	tags=56%, list=10%, signal=62%
KEGG_HYPERTROPHIC_CARDIOMYOPATHY_HCM	48	0.462929	1.57629	0.005291	0.0918425	0.724	2444	tags=35%, list=16%, signal=42%
KEGG_ADHERENS_JUNCTION	63	0.428238	1.58457	0.0108499	0.0921864	0.705	1948	tags=24%, list=13%, signal=27%
KEGG_REGULATION_OF_ACTIN_CYTOSKELETON	144	0.373954	1.54189	0.0032	0.103585	0.829	2019	tags=21%, list=14%, signal=24%
KEGG_SPLICEOSOME	120	0.379086	1.5284	0.00875657	0.109391	0.866	4930	tags=47%, list=33%, signal=69%
KEGG_BLADDER_CANCER	34	0.468973	1.5068	0.0392857	0.11527	0.902	2357	tags=32%, list=16%, signal=38%
KEGG_PATHWAYS_IN_CANCER	225	0.347247	1.51326	0.00158479	0.116159	0.892	1592	tags=17%, list=11%, signal=19%
KEGG_MELANOMA	44	0.444058	1.47745	0.0302491	0.1367	0.941	1592	tags=25%, list=11%, signal=28%
KEGG_DILATED_CARDIOMYOPATHY	50	0.423921	1.45072	0.0310786	0.161061	0.966	990	tags=24%, list=7%, signal=26%
KEGG_TYPE_II_DIABETES_MELLITUS	33	0.45428	1.43645	0.0519031	0.170187	0.975	2682	tags=36%, list=18%, signal=44%
KEGG_JAK_STAT_SIGNALING_PATHWAY	91	0.357523	1.38396	0.0446281	0.22636	0.997	1558	tags=21%, list=10%, signal=23%
KEGG_DORSO_VENTRAL_AXIS_FORMATION	18	0.506029	1.38569	0.108108	0.232906	0.997	1365	tags=33%, list=9%, signal=37%
Terms in grey were not included in the figure because they are specific to other systems

## Sheet: GSEA_KEGG down regulated
Down regulated gene sets from KEGG using GSEA
NAME	SIZE	ES	NES	NOM p-val	FDR q-val	FWER p-val	RANK AT MAX	LEADING EDGE
KEGG_PEROXISOME	63	-0.46878	-1.78351	0	0.0429894	0.125	3001	tags=37%, list=20%, signal=46%
KEGG_PROTEIN_EXPORT	22	-0.604964	-1.7837	0.00646552	0.0644842	0.125	1594	tags=36%, list=11%, signal=41%
KEGG_N_GLYCAN_BIOSYNTHESIS	42	-0.514988	-1.79345	0	0.114987	0.112	4266	tags=57%, list=29%, signal=80%
KEGG_AMINOACYL_TRNA_BIOSYNTHESIS	41	-0.420591	-1.45944	0.0458716	0.332685	0.912	2517	tags=37%, list=17%, signal=44%
KEGG_GLYCOSAMINOGLYCAN_DEGRADATION	17	-0.550549	-1.53431	0.0347826	0.336179	0.748	2881	tags=41%, list=19%, signal=51%
KEGG_ANTIGEN_PROCESSING_AND_PRESENTATION	32	-0.4435	-1.46461	0.0409091	0.37411	0.904	4332	tags=50%, list=29%, signal=70%
KEGG_PRION_DISEASES	23	-0.485283	-1.48015	0.0305677	0.403567	0.875	1657	tags=35%, list=11%, signal=39%
