# Supplementary material for: PRMT5 is essential for B cell development and germinal center dynamics
Source: Nat Commun. 2019 Jan 3;10:22. doi: 10.1038/s41467-018-07884-6 (PMC6318318; doi:10.1038/s41467-018-07884-6)
Supplement: Supplementary file 6 — Supplementary Data 3 [file 41467_2018_7884_MOESM6_ESM.xlsx]

## Sheet: All events ILD>10%
Supplementary Data 3 - Genes with splicing alterations in Cg1-cre Prmt5F/F vs Cg1-cre iGBs
Splicing events that have >10% ILD, FDRq-value <0.05 and affecting a gene with average basemean >50
For each type of event, if a gene had more than one event, only the most significant was scored for this list
1518 genes were affecte but some genes have more than one type of event.
geneSymbol	ILD	Event Type
Aaas	0.132	SE
Cd82	0.222	SE
Ciita	0.162	SE
Dnase2a	0.326	SE
Egln1	0.16	SE
Eif4e2	-0.162	SE
Epb41l4aos	0.289	SE
Fcer2a	-0.132	SE
Fubp1	0.103	SE
Gas5	0.232	SE
Gatad2a	0.282	SE
Htra2	0.252	SE
Il2rg	0.269	SE
Immt	0.199	SE
Lat2	0.273	SE
Lime1	0.234	SE
Mpdu1	0.328	SE
Mzt1	0.205	SE
Ndufs1	0.184	SE
Pcbp2	0.165	SE
Prmt5	0.8	SE
Ptbp3	0.117	SE
Ptcd3	0.144	SE
Ptprc	0.19	SE
Rer1	-0.179	SE
Rps6kb1	-0.119	SE
Slamf6	0.139	SE
Stk16	0.53	SE
Tcof1	0.264	SE
Tmpo	0.289	SE
Trmt2a	0.397	SE
Uchl3	0.142	SE
Unc45a	0.439	SE
Eif2s3y	0.123	SE
Tyw5	-0.205	SE
Wdr90	0.497	SE
Cdk2	0.124	SE
Exoc1	0.301	SE
Pibf1	0.888	SE
Pold1	0.154	SE
Gnas	0.171	SE
Sh2b1	0.299	SE
Gm28036	0.208	SE
Akap9	0.337	SE
Cenpa	0.143	SE
Max	0.156	SE
Agpat1	0.136	SE
Hnrnpa2b1	0.132	SE
Rbm5	-0.163	SE
Fdps	0.149	SE
Tmem234	0.2	SE
Mutyh	0.641	SE
Sp100	0.23	SE
Rgl2	0.169	SE
Troap	0.321	SE
Zscan22	-0.624	SE
Mff	0.104	SE
Suv420h2	0.183	SE
Med25	0.309	SE
Papola	0.138	SE
Tfdp1	0.149	SE
Mdm4	0.154	SE
Phkg2	0.333	SE
Cep78	-0.229	SE
Cyp4f18	0.443	SE
Atp9b	0.287	SE
Inf2	0.241	SE
Isca2	0.269	SE
Lef1	0.21	SE
Cnot10	-0.114	SE
Ncor1	0.194	SE
Ifi203	0.171	SE
Tspan32	0.338	SE
Mtmr1	0.221	SE
Trappc6a	0.117	SE
Pvt1	0.317	SE
Pigq	0.18	SE
Fxr1	0.153	SE
Arfgap1	0.276	SE
Tnrc6c	-0.253	SE
Dpp7	0.431	SE
Nap1l4	0.12	SE
Fdx1l	0.19	SE
Mdm2	0.163	SE
Scrib	0.116	SE
Clcn3	-0.14	SE
Thap3	-0.246	SE
Rps6kb2	0.122	SE
Uba7	0.146	SE
Smim8	0.218	SE
Pabpc4	0.152	SE
Dnajc4	0.407	SE
Phf7	0.154	SE
Rnf115	0.172	SE
Dedd	-0.429	SE
Nrf1	0.126	SE
Ccnl2	-0.237	SE
Dennd6b	0.626	SE
Mbnl2	0.256	SE
Tnfrsf14	0.171	SE
Ctage5	0.222	SE
Fancg	0.234	SE
Atp2c1	-0.171	SE
Rnf31	-0.152	SE
Mfsd10	0.689	SE
Cpne1	0.151	SE
Stap1	0.125	SE
Gm26782	-0.621	SE
Bin1	0.173	SE
Erbb2ip	0.195	SE
Nae1	0.129	SE
Fibp	0.176	SE
Cuta	0.141	SE
Top3b	0.283	SE
Eldr	0.432	SE
Dus1l	0.138	SE
Pusl1	0.147	SE
Bag6	0.111	SE
Fnbp1	-0.106	SE
Mef2b	0.119	SE
Ep400	0.187	SE
Hnrnpk	0.203	SE
Zfp932	0.152	SE
Rps12	-0.342	SE
Rif1	0.251	SE
Sbno1	0.142	SE
Dnajb2	-0.433	SE
Ankrd12	0.242	SE
Rnf185	-0.631	SE
Socs6	0.184	SE
Acly	-0.12	SE
Inppl1	-0.134	SE
Uspl1	0.157	SE
Hemk1	-0.403	SE
Zfp106	-0.18	SE
Stx16	0.245	SE
Med23	-0.213	SE
Tfdp2	0.313	SE
A630001G21Rik	0.181	SE
Opa1	0.117	SE
Sars2	0.232	SE
Zfp426	0.886	SE
Chfr	0.104	SE
Fbxw11	0.17	SE
Ube2w	0.102	SE
Dgka	0.199	SE
Nadsyn1	-0.264	SE
Ktn1	0.18	SE
Zfp638	0.223	SE
Nudt14	0.138	SE
Syce2	0.17	SE
Prr13	-0.203	SE
Casd1	0.115	SE
Hdac10	0.115	SE
Cntnap1	0.281	SE
Huwe1	0.153	SE
Anks3	0.104	SE
Wbp1	0.31	SE
Ydjc	0.241	SE
2810429I04Rik	0.508	SE
Fance	-0.313	SE
Ss18	0.108	SE
Ap4e1	-0.138	SE
Eif4enif1	0.147	SE
Usp15	0.262	SE
Kdm5c	0.158	SE
Plgrkt	0.224	SE
Pole	0.115	SE
Nbr1	-0.192	SE
Fbxl5	-0.121	SE
Mtg2	-0.631	SE
Cdk11b	0.136	SE
Eml4	0.153	SE
Ccnl1	-0.15	SE
Il5ra	0.737	SE
AI662270	0.297	SE
Mtf2	0.141	SE
Zfp740	0.231	SE
2410002F23Rik	-0.289	SE
Phtf1	0.124	SE
Srsf11	-0.245	SE
Slmap	0.193	SE
Tia1	-0.158	SE
Clec2i	-0.171	SE
Vps37a	0.121	SE
Dennd1b	0.144	SE
Ythdc2	0.281	SE
Whsc1	-0.129	SE
Shc1	-0.108	SE
Ndufs7	0.113	SE
Kansl1	-0.212	SE
Psma4	-0.314	SE
Neil1	0.151	SE
Zfp541	0.514	SE
Tbc1d23	0.116	SE
Hdac7	0.171	SE
Aff3	0.143	SE
Usp48	-0.235	SE
Ccdc163	-0.481	SE
Prpf39	0.175	SE
Rars2	0.194	SE
Tep1	0.426	SE
Dlg1	0.217	SE
Sipa1	0.163	SE
Cdc7	-0.15	SE
Add3	0.158	SE
Mfge8	0.258	SE
Kat5	0.168	SE
Mtch2	0.151	SE
Rcor3	-0.401	SE
Zfp644	-0.389	SE
D330041H03Rik	-0.452	SE
2700029M09Rik	0.33	SE
Acd	0.12	SE
N4bp2l1	-0.125	SE
Slc35d2	0.203	SE
Setd5	0.132	SE
Rad52	0.377	SE
Fancc	-0.177	SE
Lrrc61	0.468	SE
Slfn9	-0.246	SE
Serhl	0.163	SE
Lmf2	0.114	SE
Def8	0.146	SE
Naa16	-0.168	SE
Ciz1	0.185	SE
Kif23	-0.174	SE
Alg6	0.267	SE
AI314180	0.165	SE
Jmjd7	0.288	SE
Rcbtb1	0.833	SE
Wwp1	0.106	SE
Ap3d1	0.141	SE
Atp6v1f	-0.581	SE
Git2	-0.139	SE
Siglecg	0.231	SE
Slc25a40	-0.181	SE
D3Ertd751e	0.366	SE
Alkbh3	-0.277	SE
Luc7l2	0.365	SE
Dkkl1	0.235	SE
Ilkap	-0.658	SE
Ncoa2	0.279	SE
Rfx2	0.271	SE
Haao	-0.148	SE
Slc23a1	0.198	SE
Ppp1r12b	-0.413	SE
Hnrnph1	0.429	SE
Atf1	0.265	SE
Ssbp4	0.279	SE
Rps16	-0.346	SE
Klhl17	0.507	SE
Lbr	-0.178	SE
Myef2	0.102	SE
9430038I01Rik	-0.489	SE
Fopnl	0.145	SE
Osbpl9	0.643	SE
Zfp113	-0.127	SE
Ube3b	0.107	SE
Pla2g6	0.409	SE
Letm2	0.338	SE
Polg2	0.536	SE
Pou2f1	-0.124	SE
Kat7	0.145	SE
Clint1	0.126	SE
Slc24a2	-0.681	SE
Cir1	-0.601	SE
Emc10	0.105	SE
B4galt7	0.123	SE
Gm28042	0.154	SE
Tank	0.339	SE
Map4k4	0.112	SE
Cyb5r4	0.12	SE
Atn1	0.177	SE
Ppp3cc	0.106	SE
Tsr3	0.147	SE
Tfb2m	0.598	SE
Prpsap2	-0.166	SE
Patz1	0.124	SE
Raly	0.1	SE
Slc7a7	0.487	SE
Vps13d	0.146	SE
2700081O15Rik	-0.206	SE
Eif2ak4	0.167	SE
Rabggtb	0.116	SE
Eri2	0.21	SE
Camk2a	0.159	SE
Smpd4	0.101	SE
Anxa9	0.491	SE
Auh	0.114	SE
Ppia	-0.504	SE
Man2c1	0.171	SE
Tfe3	0.163	SE
Mfsd8	-0.225	SE
Sec61g	0.25	SE
Sfi1	-0.118	SE
Rnf138	0.127	SE
Abi1	0.109	SE
Runx1	-0.131	SE
Dbp	-0.201	SE
Gng12	0.334	SE
Eif4g3	0.165	SE
Mtmr14	0.106	SE
Fip1l1	0.118	SE
Cep170	0.249	SE
Zfp280d	0.211	SE
Hnrnpf	-0.123	SE
Gpr137	0.233	SE
Rtel1	0.207	SE
Fbxw5	0.204	SE
Zfp239	-0.319	SE
Dhps	0.146	SE
4930503L19Rik	0.291	SE
Senp6	0.124	SE
Calu	-0.163	SE
Trim33	-0.166	SE
B4galt3	0.422	SE
Zfp251	0.206	SE
Pnpla6	-0.403	SE
N4bp1	-0.107	SE
Ntan1	0.124	SE
Dclk2	-0.342	SE
Fbxw4	0.172	SE
Rpusd1	0.335	SE
Acad10	0.163	SE
Brd8	-0.147	SE
AB124611	-0.108	SE
Tsen54	-0.439	SE
C2cd5	0.121	SE
Gmip	0.118	SE
Cspp1	0.151	SE
Zfp687	-0.311	SE
Tgfbr2	0.197	SE
Rell2	0.473	SE
Foxn3	0.118	SE
Xlr4b	0.228	SE
Samd15	0.275	SE
Luc7l	-0.255	SE
Iqcb1	0.137	SE
Csde1	-0.492	SE
Idi1	0.361	SE
D2hgdh	0.429	SE
Dcun1d4	-0.249	SE
Zfp821	0.304	SE
Puf60	-0.113	SE
Gpatch2l	-0.243	SE
Erbb3	-0.184	SE
Crtc2	0.191	SE
Sltm	0.113	SE
Gpr174	0.142	SE
Zmym4	0.281	SE
Fam185a	-0.372	SE
Senp1	0.135	SE
Fam8a1	0.124	SE
Rad54b	0.129	SE
Cr1l	0.18	SE
Arid4b	0.149	SE
Eif5a	0.113	SE
Zbtb37	0.5	SE
Clk4	0.129	SE
Ube2d-ps	-0.24	SE
Rbm25	-0.166	SE
Pear1	0.129	SE
2310035C23Rik	-0.203	SE
Fam193b	-0.109	SE
Rgs19	0.104	SE
Cep89	-0.12	SE
Ubxn7	0.118	SE
Flot2	0.179	SE
Gsdmd	0.169	SE
Zdhhc4	-0.232	SE
Atrx	-0.161	SE
Rpgrip1	0.8	SE
Ggta1	0.156	SE
Ezh2	0.117	SE
Nop58	0.486	SE
Aire	0.156	SE
Dennd5b	0.14	SE
Rpl12	-0.14	SE
Wdr91	0.29	SE
Gm5134	-0.21	SE
Psma3	0.199	SE
Atxn7l2	0.228	SE
Oas1b	-0.233	SE
Crebrf	0.161	SE
Krba1	0.243	SE
Clk2	-0.151	SE
Rps27	-0.242	SE
Mfsd12	0.238	SE
Nnt	0.343	SE
Rsrp1	-0.256	SE
Azin2	-0.317	SE
Ubqln1	0.107	SE
Renbp	0.201	SE
H2-T24	-0.375	SE
Atf2	0.112	SE
Nr2c2ap	0.303	SE
2310033P09Rik	0.135	SE
Ager	0.31	SE
Man2b2	0.116	SE
Nuf2	0.104	SE
Kpna2	0.289	SE
Usp37	0.16	SE
Foxk2	-0.286	SE
Cep295	0.204	SE
Pacrgl	0.296	SE
Oxnad1	-0.169	SE
Ankrd52	0.107	SE
Pgs1	0.273	SE
Yes1	0.166	SE
Acp6	0.236	SE
Zbtb20	-0.339	SE
Hltf	0.126	SE
Rbm33	0.16	SE
Emsy	0.33	SE
Cyp4f13	-0.161	SE
Relb	-0.104	SE
Akap13	0.56	SE
Phf21a	0.321	SE
Mapkap1	0.1	SE
Ccdc88b	0.152	SE
Csnk1g1	0.298	SE
Chrnb1	-0.26	SE
Vps51	0.179	SE
Efr3a	0.5	SE
Sdccag3	0.215	SE
Prmt3	0.112	SE
Zfr2	-0.381	SE
Pkp4	0.195	SE
Rgs14	0.11	SE
Arntl	-0.123	SE
Mettl10	0.119	SE
Tcerg1	0.158	SE
Zzz3	0.455	SE
Homer3	0.131	SE
Myo5a	-0.156	SE
Rad18	0.149	SE
Aim1l	0.245	SE
Ogfod2	-0.278	SE
Gen1	0.11	SE
Vwa5a	-0.136	SE
Phf20l1	0.101	SE
Recql5	-0.16	SE
2610020H08Rik	-0.14	SE
Exosc1	0.131	SE
Nin	-0.134	SE
Zfp950	-0.289	SE
Fhad1	-0.667	SE
Tecr	0.207	SE
BC037034	0.114	SE
Fancd2	0.17	SE
Aasdh	-0.107	SE
Cep57	0.153	SE
Zfp384	0.337	SE
Fmr1	0.143	SE
Rps6kc1	0.133	SE
Atg4a	-0.28	SE
Trit1	0.243	SE
Bach2	0.207	SE
Dennd1a	0.158	SE
Rsad1	0.252	SE
Zbed4	-0.189	SE
Tpt1	-0.371	SE
Camk2g	0.134	SE
Pde4b	-0.101	SE
Pomt1	-0.155	SE
Slc35d1	0.135	SE
Ift20	0.111	SE
Zfp930	-0.11	SE
Arhgap12	0.239	SE
Atr	0.127	SE
Gfm2	0.334	SE
Slc38a6	-0.209	SE
Rbm39	-0.108	SE
Zc3h14	0.111	SE
Zbtb49	0.221	SE
Gad1	-0.193	SE
Polq	0.105	SE
Endov	-0.107	SE
Ddb2	-0.12	SE
Dusp3	-0.124	SE
Inadl	0.189	SE
Rab2b	-0.36	SE
Fam188a	0.118	SE
Pnkp	0.239	SE
Fam118b	0.111	SE
Trmt11	0.101	SE
Sapcd2	0.177	SE
Hnrnpd	-0.111	SE
Pot1a	-0.102	SE
Tbc1d10c	0.154	SE
Tiam1	0.261	SE
Sptan1	0.103	SE
Pced1a	0.121	SE
Slc2a8	0.33	SE
Glb1l	0.216	SE
Ppip5k1	0.288	SE
Cep57l1	0.243	SE
Tmem41a	0.137	SE
Qrich1	-0.112	SE
Dnah12	-0.239	SE
Mettl20	-0.27	SE
Bzrap1	-0.119	SE
Pml	0.143	SE
Timm9	0.153	SE
B3gntl1	0.221	SE
Prdm5	0.291	SE
BC017158	0.168	SE
Ptprv	0.379	SE
Plekha1	0.173	SE
Tyk2	0.108	SE
Zscan26	-0.271	SE
Fam98c	0.104	SE
Pbrm1	0.101	SE
Mllt10	-0.128	SE
Zfp655	-0.23	SE
Ifi27	0.129	SE
Lrmp	-0.103	SE
Depdc5	0.204	SE
Zfp783	-0.182	SE
Ipo11	-0.5	SE
Aen	-0.109	SE
Cacnb1	0.482	SE
Rc3h2	0.159	SE
Fcrl1	0.115	SE
Srpk3	0.161	SE
Prdm2	0.189	SE
Golga4	-0.138	SE
Sec24b	0.219	SE
Mpc1	0.226	SE
Fuz	-0.118	SE
Pecam1	0.343	SE
Rnf4	-0.267	SE
Mtmr10	0.228	SE
Xylb	-0.436	SE
Rnpepl1	0.209	SE
Hdac1	-0.169	SE
Vegfb	0.189	SE
Golga2	0.128	SE
Slc25a53	0.239	SE
Mdm1	0.243	SE
Zfp451	0.105	SE
Deaf1	-0.106	SE
Dus3l	0.157	SE
Smox	0.104	SE
Slc25a14	-0.392	SE
Ppm1b	0.228	SE
Fbxo34	0.112	SE
C130026I21Rik	-0.133	SE
Ccdc17	0.33	SE
Cep95	0.131	SE
Foxd2os	0.161	SE
Zeb2	-0.167	SE
Gm15265	-0.588	SE
Mta2	-0.25	SE
Nup35	-0.208	SE
Ttll5	0.128	SE
Mccc1	-0.21	SE
Fnip1	0.167	SE
Neil3	0.136	SE
Eif4a2	0.107	SE
Rapgef2	0.146	SE
Gltscr1	-0.105	SE
Orai2	0.172	SE
Cep152	0.128	SE
Slx1b	0.166	SE
Naa35	-0.133	SE
Phc3	-0.196	SE
Dcaf6	0.177	SE
H2-Ke6	0.111	SE
Dgkq	0.267	SE
Tor1aip2	0.116	SE
Aamdc	0.182	SE
Cpsf3l	-0.107	SE
Scamp4	-0.109	SE
Ssbp3	-0.148	SE
Vps9d1	-0.195	SE
Cep164	-0.209	SE
Mettl22	0.248	SE
Ski	0.145	SE
Rpgr	0.101	SE
Simc1	-0.14	SE
Cul9	0.149	SE
Csad	0.274	SE
Haus8	0.12	SE
Stxbp5	0.176	SE
Lemd3	-0.106	SE
Parp11	-0.122	SE
4833439L19Rik	-0.134	SE
Rdh13	0.183	SE
Hsf2bp	0.194	SE
Slc16a3	0.167	SE
Snx11	0.133	SE
Mtmr2	0.125	SE
Cbx3	0.319	SE
Aph1a	0.137	SE
Rasa4	0.208	SE
Prrc2c	0.11	SE
Gabpb2	0.175	SE
Bbx	0.121	SE
Atg2a	-0.155	SE
Alg9	0.123	SE
Nme6	0.25	SE
Rpain	0.121	SE
Slc29a3	-0.175	SE
BC023829	0.104	SE
Ogdhl	0.247	SE
Lztfl1	0.103	SE
Ibtk	0.389	SE
Egfl7	-0.116	SE
Nsun3	-0.14	SE
Zfp54	0.412	SE
Zkscan5	0.306	SE
Atm	-0.171	SE
Pycr1	0.385	SE
Tbc1d9b	0.174	SE
Whrn	-0.355	SE
Tcf4	0.119	SE
Smc4	-0.355	SE
Plekhg3	-0.169	SE
Napg	-0.185	SE
Mettl15	-0.105	SE
Phactr2	-0.28	SE
Eif4g1	-0.211	SE
Mcm8	0.151	SE
Araf	-0.343	SE
Stk19	0.217	SE
Arap1	-0.125	SE
Tmem62	-0.112	SE
Fam208a	-0.192	SE
Iqce	0.137	SE
Trp53i13	-0.185	SE
Ercc2	0.123	SE
Jmjd1c	0.211	SE
Hdac6	0.324	SE
Klhdc10	0.143	SE
Zfp518b	-0.213	SE
Atp5l	0.273	SE
Arfrp1	0.142	SE
Hps5	0.109	SE
Zfp945	0.106	SE
I830077J02Rik	0.153	SE
Susd1	0.344	SE
Aldh3a2	0.136	SE
Ccdc77	0.347	SE
Mecp2	0.175	SE
Pitpnc1	0.257	SE
Slain2	-0.266	SE
Preb	0.16	SE
Yy1	0.244	SE
Rundc3b	0.268	SE
Pfkfb3	-0.129	SE
Gcfc2	-0.108	SE
Arrb2	-0.128	SE
Lilrb4a	0.172	SE
Rad54l	0.18	SE
Ceacam1	0.4	SE
Gtpbp6	0.224	SE
Esco1	0.176	SE
Tmem176b	-0.1	SE
Fdxr	0.188	SE
Eno2	0.181	SE
Zcchc4	0.332	SE
Nudt6	0.231	SE
Zyx	0.187	SE
Nsmf	-0.143	SE
Tarbp2	-0.202	SE
Arrdc1	-0.11	SE
Ttc3	0.133	SE
Asxl2	-0.134	SE
Rnf38	-0.308	SE
Dyrk1a	0.147	SE
Lias	-0.201	SE
Fam198b	0.148	SE
Ptk2	0.362	SE
Thrap3	0.1	SE
Il15ra	0.256	SE
Nars2	0.14	SE
Far1	-0.144	SE
St6galnac6	0.155	SE
Rbm47	-0.103	SE
Alg13	-0.26	SE
Nmt2	-0.16	SE
Pbx4	0.336	SE
A430078G23Rik	-0.129	SE
Ube2q2	0.117	SE
Gm5141	0.188	SE
Ptma	-0.108	SE
Ank3	-0.451	SE
Fbxl19	0.119	SE
H2-Q7	-0.129	SE
Srpk2	0.107	SE
Tpcn2	-0.119	SE
2610318N02Rik	0.293	SE
Gm15991	-0.4	SE
Chd6	-0.1	SE
Dnajc27	-0.219	SE
Fgfr1op	-0.102	SE
Eme2	0.15	SE
Sec11c	0.163	SE
2810474O19Rik	0.181	SE
Socs2	-0.324	SE
Slc2a9	-0.132	SE
Ip6k2	0.324	SE
Lrp8	-0.102	SE
Traf7	-0.213	SE
Gtpbp8	0.127	SE
Celf1	-0.198	SE
Pex2	0.154	SE
Crem	0.159	SE
Fam229b	0.205	SE
Fat1	0.275	SE
Ankhd1	0.12	SE
Prdm4	-0.179	SE
Dguok	0.218	SE
Atg13	-0.109	SE
Flot1	0.114	SE
Eed	-0.315	SE
Zfp322a	0.237	SE
Ttll4	-0.152	SE
Cd44	-0.232	SE
Lrrfip1	0.17	SE
Rnf146	-0.191	SE
Tdp2	0.328	SE
Plag1	-0.379	SE
Lsm14b	-0.127	SE
Sp4	0.129	SE
Arhgef40	0.311	SE
Usp40	0.244	SE
Trappc6b	-0.2	SE
Lrrc16a	-0.207	SE
BC029214	0.173	SE
Dnajc8	0.269	SE
Yeats2	-0.14	SE
Vars2	0.102	SE
Slc28a2	0.117	SE
Tmem164	0.12	SE
Serpina3g	0.196	SE
Il12rb1	0.211	SE
Rap1gds1	0.103	SE
Usf3	-0.14	SE
2810403D21Rik	-0.287	SE
Dclre1c	0.32	SE
Slc29a1	0.118	SE
Cage1	0.29	SE
Clcn6	-0.246	SE
Kptn	0.236	SE
Rpl23	0.147	SE
Gtf2i	0.25	SE
Srsf10	0.109	SE
Uba3	-0.186	SE
Cep128	0.147	SE
Meaf6	0.122	SE
Pxylp1	-0.127	SE
Rapgef1	-0.192	SE
Tnk2	0.112	SE
Xaf1	-0.114	SE
Cnot2	0.108	SE
Dnal4	0.217	SE
Kctd9	-0.124	SE
Dcp1a	-0.125	SE
Nedd4	0.1	SE
Zcrb1	0.243	SE
Fam149b	0.175	SE
Saxo2	0.279	SE
Swt1	-0.101	SE
1700086O06Rik	0.392	SE
3300005D01Rik	0.214	SE
Emc8	-0.284	SE
Carf	0.13	SE
Rnf14	0.101	SE
Zcchc2	0.137	SE
Hcn3	-0.278	SE
Fahd2a	-0.123	SE
Mapk8ip3	-0.124	SE
Med14	0.155	SE
Arhgef1	-0.121	SE
Abcd4	0.178	SE
Pip5k1c	-0.134	SE
Strn	-0.106	SE
Rprd1b	0.299	SE
Baz2b	0.158	SE
Zbtb25	-0.11	SE
Papss1	-0.176	SE
Rfx3	0.313	SE
Nap1l1	0.225	SE
Slc35g1	0.189	SE
Lrrc45	0.175	SE
Scai	0.155	SE
Rbm3	-0.147	SE
Tbc1d13	-0.106	SE
Osgepl1	0.12	SE
Zfp512	-0.172	SE
Abcg2	0.265	SE
Eps15l1	-0.163	SE
Cenpu	0.134	SE
Trmt61b	-0.135	SE
Zfp758	-0.26	SE
Dph7	-0.5	SE
Ccdc28a	-0.126	SE
Ralgps2	0.351	SE
Creld1	0.137	SE
Gm15800	0.104	SE
Naga	0.106	SE
Pgk1	-0.227	SE
Gm13563	-0.65	SE
Hps3	-0.102	SE
Enox2	0.191	SE
Tet3	0.166	SE
Foxj3	0.116	SE
Gnpda1	0.108	SE
Foxn2	0.118	SE
Abtb1	0.133	SE
Rfwd2	0.133	SE
Piezo1	0.118	SE
Rai1	0.18	SE
Supt20	0.134	SE
Oscp1	-0.175	SE
Rffl	0.146	SE
Bmp2k	0.209	SE
Nktr	0.107	SE
Nmrk1	-0.117	SE
Eaf2	0.339	SE
Atg7	0.213	SE
Osbpl3	-0.267	SE
Ptprs	0.276	SE
Arel1	-0.16	SE
Tial1	-0.275	SE
Eva1b	0.181	SE
Ice2	0.178	SE
Tnrc18	0.155	SE
Nmi	0.213	SE
Atxn7l1	-0.158	SE
Map3k15	0.134	SE
Scmh1	0.45	SE
Lekr1	0.186	SE
Arap2	0.123	SE
Pank2	-0.124	SE
Klhl2	-0.333	SE
Adprm	-0.128	SE
Gpatch2	0.225	SE
Ttbk2	-0.104	SE
Stxbp2	-0.217	SE
1700010I14Rik	0.244	SE
Mettl17	0.173	SE
Mcfd2	0.296	SE
Brca2	0.12	SE
Mybl2	0.162	SE
Ggcx	-0.261	SE
Adamts6	-0.137	SE
Trim26	0.151	SE
Srr	-0.125	SE
Lyrm5	-0.208	SE
Ppip5k2	-0.105	SE
Rapgef6	0.153	SE
Per1	-0.104	SE
A530032D15Rik	0.104	SE
Accs	-0.102	SE
Nxpe2	0.141	SE
Gm16867	0.273	SE
Slc26a11	0.233	SE
Creb1	0.108	SE
Lins1	-0.136	SE
Lrif1	0.12	SE
Aldoa	0.154	SE
Yipf2	0.152	SE
Setd6	0.186	SE
AI480526	0.187	SE
Tcf12	0.276	SE
A930005H10Rik	0.125	SE
Bptf	-0.129	SE
Racgap1	0.199	SE
Spns3	0.245	SE
Adgre5	0.183	SE
Rreb1	-0.128	SE
Zscan29	0.131	SE
Acap3	0.108	SE
Capn15	0.167	SE
Wdr13	-0.182	SE
Smim10l1	-0.23	SE
Nmd3	-0.486	SE
Cpped1	0.134	SE
Traf2	-0.136	SE
Chmp3	0.369	SE
Tnip1	-0.155	SE
Cdk8	0.228	SE
Dmtf1	0.106	SE
Ruvbl2	0.256	SE
1810043G02Rik	0.249	SE
Stk4	0.274	SE
Zfp263	-0.339	SE
Wiz	0.19	SE
Mef2d	-0.298	SE
Pik3cd	0.125	SE
Tmem8	0.106	SE
Tle1	-0.379	SE
Galk2	0.179	SE
Kif24	0.216	SE
Nop56	0.165	SE
Sephs1	-0.274	SE
Rftn1	-0.181	SE
Ccm2	-0.342	SE
Abcb1b	-0.263	SE
Atp1b3	0.159	SE
Gimap4	0.102	SE
Kcnn4	-0.243	SE
Snx12	-0.167	SE
Cd19	-0.25	SE
Chchd5	-0.258	SE
Il21r	0.296	SE
Il9r	0.231	SE
Mef2c	-0.293	SE
Otulin	0.167	SE
Atp13a2	-0.323	RI
Chd1l	-0.13	RI
Ctsa	-0.381	RI
Dvl1	-0.433	RI
Gabpb2	-0.132	RI
Gramd1a	-0.292	RI
Gtpbp2	-0.37	RI
Hmha1	-0.172	RI
Ints2	-0.124	RI
Kdm5d	-0.19	RI
Krit1	-0.228	RI
Luc7l	-0.33	RI
Phkg2	-0.459	RI
Pitpnm1	-0.311	RI
Prmt5	-0.269	RI
Rbm5	-0.332	RI
Siglecg	-0.324	RI
Skiv2l	-0.271	RI
Slc30a9	-0.316	RI
Timm10b	-0.203	RI
Traf3ip3	-0.19	RI
Trmt2b	-0.279	RI
Txlna	-0.144	RI
Txndc9	-0.126	RI
Uba7	-0.406	RI
Vars	-0.121	RI
Zranb2	-0.118	RI
Aup1	-0.248	RI
Eps15	-0.156	RI
Prkcd	-0.182	RI
Smarcal1	-0.1	RI
Stra13	-0.184	RI
Ppp1r12c	-0.219	RI
Fcho1	-0.266	RI
Tmem259	-0.149	RI
Clk2	-0.286	RI
Cdk16	-0.283	RI
Cntrl	-0.225	RI
Eif4a2	-0.129	RI
Cd40	-0.127	RI
Trnau1ap	-0.148	RI
Wdr90	-0.468	RI
Hps5	-0.348	RI
Taz	-0.183	RI
Apeh	-0.113	RI
Ccnl2	-0.236	RI
Phykpl	-0.348	RI
Srebf1	-0.19	RI
Orc3	-0.147	RI
Ncapg	-0.111	RI
Acap1	-0.22	RI
Rhot2	-0.288	RI
Plod3	-0.263	RI
Lime1	-0.137	RI
Arrb2	-0.131	RI
Nono	-0.173	RI
Ing4	-0.127	RI
Ilkap	-0.228	RI
Cpsf4	-0.121	RI
Mrps17	-0.249	RI
Fancg	-0.315	RI
Coro7	-0.257	RI
Sec11c	-0.141	RI
Pold1	-0.164	RI
Hnrnph1	-0.184	RI
Rtel1	-0.33	RI
Setdb1	-0.276	RI
Ampd2	-0.269	RI
Tcp1	0.264	RI
Slc29a1	-0.153	RI
Guf1	-0.104	RI
Tcirg1	-0.225	RI
Trmt2a	0.35	RI
Hnrnpm	-0.162	RI
Pddc1	-0.194	RI
Map4k2	-0.137	RI
Ppdpf	-0.163	RI
Dmap1	-0.121	RI
Gdi1	-0.247	RI
Mpnd	-0.132	RI
Jak3	-0.307	RI
Alkbh6	-0.149	RI
Sfi1	-0.234	RI
Ctu2	-0.21	RI
Mrps10	-0.186	RI
Arhgap4	-0.234	RI
Fam98c	-0.377	RI
Adck5	-0.36	RI
Gas5	-0.15	RI
Rpl41	0.205	RI
Srpk3	-0.297	RI
Jmjd8	-0.455	RI
Hmgn3	-0.186	RI
Yipf2	-0.296	RI
Bcas2	-0.362	RI
Hps3	-0.15	RI
Pacrgl	-0.386	RI
Gpaa1	-0.191	RI
Tmed4	-0.154	RI
Slc50a1	-0.239	RI
Ppox	-0.212	RI
Polr3gl	-0.332	RI
Man2c1	-0.195	RI
Ercc1	-0.179	RI
S100pbp	-0.141	RI
Ap1g2	-0.337	RI
Bscl2	-0.125	RI
Strip1	-0.11	RI
Tcea2	-0.253	RI
Slc25a10	-0.174	RI
Mical1	-0.116	RI
Golga1	-0.385	RI
Hnrnpl	-0.104	RI
Wbp1	-0.382	RI
Serhl	-0.105	RI
Neu1	-0.291	RI
Rasal3	-0.106	RI
Htra2	-0.25	RI
Plxna3	-0.608	RI
0610011F06Rik	-0.204	RI
Tmem161a	-0.277	RI
Snapc4	-0.239	RI
Fubp1	-0.263	RI
Gbp9	-0.248	RI
Rpl27a	0.197	RI
Rpl10	0.126	RI
Rnf123	-0.26	RI
Pms2	-0.176	RI
Ip6k1	-0.219	RI
Rpp21	-0.17	RI
Rrnad1	-0.186	RI
Ndor1	-0.252	RI
Tyw5	-0.184	RI
Nek8	-0.409	RI
Pnpla6	-0.117	RI
Trafd1	-0.165	RI
Stx4a	-0.206	RI
Pear1	-0.345	RI
Unc13d	-0.108	RI
Atg16l2	-0.214	RI
Dcaf6	-0.24	RI
Sirt7	-0.133	RI
Dgkq	-0.282	RI
Ppfibp1	-0.113	RI
Mutyh	-0.37	RI
Med12	-0.13	RI
Med24	-0.107	RI
Rad52	-0.309	RI
Xab2	-0.115	RI
Parp10	-0.134	RI
Uros	-0.15	RI
Zfp131	-0.152	RI
Ikbkb	-0.335	RI
Tmem33	-0.13	RI
Abcb6	-0.1	RI
Adamts10	-0.161	RI
Camsap3	0.262	RI
H2-Ke6	-0.26	RI
BC029214	-0.319	RI
A230050P20Rik	-0.296	RI
Rasa4	-0.534	RI
Ifrd2	-0.215	RI
Naa16	-0.471	RI
Atr	0.128	RI
U2af1l4	-0.221	RI
Dnd1	-0.413	RI
Neurl4	-0.115	RI
Pced1a	-0.275	RI
Gba2	-0.3	RI
Ager	0.35	RI
Pdlim7	-0.124	RI
Rpl30	-0.208	RI
Gmppb	-0.177	RI
3110002H16Rik	-0.161	RI
Mthfsd	-0.244	RI
9430015G10Rik	-0.22	RI
Mib2	-0.286	RI
Diablo	-0.147	RI
Amdhd2	-0.112	RI
Anapc2	-0.146	RI
Irf3	-0.191	RI
Fuz	-0.278	RI
Trmt1	-0.176	RI
Scrn2	-0.16	RI
Ncf1	0.213	RI
Iqce	0.321	RI
Zbtb21	0.236	RI
Nudt16	-0.329	RI
Rgl2	-0.145	RI
Krtcap3	-0.232	RI
Enpp5	0.421	RI
Tyms	-0.23	RI
Nol9	-0.298	RI
Mbd3	-0.177	RI
Pde4c	-0.408	RI
Tmem208	-0.127	RI
Snhg17	-0.18	RI
Tpra1	-0.228	RI
Clasrp	0.131	RI
Tbp	-0.365	RI
Fam129c	-0.117	RI
Mtfmt	-0.311	RI
Fam214b	-0.171	RI
Dennd3	-0.243	RI
Snhg5	-0.124	RI
Rabl2	-0.51	RI
AI413582	-0.139	RI
Galt	-0.241	RI
Pqlc1	-0.165	RI
Plpp5	-0.19	RI
Tia1	-0.266	RI
Acy1	-0.213	RI
Sdccag3	-0.126	RI
Kri1	-0.122	RI
Dab2ip	0.166	RI
Wdr83	-0.173	RI
Pla2g4b	0.35	RI
Zfp672	-0.203	RI
Tmem176a	-0.182	RI
Phf11d	-0.235	RI
Robo3	-0.284	RI
Naa10	-0.296	RI
Fahd2a	-0.282	RI
Tbc1d17	-0.129	RI
Nbeal2	-0.336	RI
Wdr73	-0.144	RI
Abtb1	-0.147	RI
Cope	-0.154	RI
Cdk11b	-0.173	RI
Tomm6	-0.231	RI
Polg	-0.117	RI
Lpcat4	-0.193	RI
Lrmp	0.124	RI
Spsb3	0.129	RI
Zbtb18	-0.157	RI
Vps9d1	-0.345	RI
Zfp384	-0.304	RI
Iffo1	-0.117	RI
Cnbp	-0.101	RI
Lmbr1l	-0.17	RI
Haghl	-0.227	RI
Appl2	-0.249	RI
Arhgef39	-0.168	RI
Hdac10	-0.173	RI
Cep170	0.118	RI
Ankzf1	-0.213	RI
Rnf167	-0.155	RI
Slc2a8	-0.535	RI
Slc1a5	-0.122	RI
Celf1	0.109	RI
Faah	0.197	RI
Camk2b	-0.349	RI
Crtc2	0.189	RI
Haus5	-0.111	RI
Comtd1	0.106	RI
Cul9	-0.251	RI
Sugp2	-0.161	RI
Mrgbp	0.132	RI
Chkb	-0.101	RI
Ap4m1	0.133	RI
Adamtsl5	-0.232	RI
Mlf2	0.181	RI
Vps52	-0.113	RI
Eme2	-0.154	RI
Arrdc1	-0.179	RI
Eral1	-0.13	RI
Ssr4	-0.12	RI
Rundc3a	0.383	RI
Slc17a9	-0.179	RI
Plp2	-0.246	RI
Mus81	-0.132	RI
Dpp7	-0.171	RI
Txlng	-0.128	RI
Mettl17	-0.147	RI
Metap2	0.23	RI
Rps6kb2	-0.172	RI
Brpf1	0.123	RI
Carkd	-0.103	RI
Slx1b	-0.229	RI
Surf2	0.121	RI
Zfp687	-0.137	RI
Nagk	-0.181	RI
Ankle1	-0.156	RI
Slc46a3	0.139	RI
Pick1	-0.137	RI
Thbs3	0.308	RI
Ankrd16	-0.148	RI
Smpd4	0.179	RI
Map1lc3b	0.128	RI
Inpp5e	-0.19	RI
Cables2	0.111	RI
Cacfd1	-0.12	RI
Rfng	-0.215	RI
Trim30b	0.369	RI
Rccd1	-0.181	RI
Nle1	0.186	RI
Ptov1	-0.125	RI
Miip	-0.146	RI
Meis3	-0.174	RI
Arfrp1	-0.107	RI
Parp3	-0.172	RI
1600002H07Rik	-0.158	RI
Ubxn11	-0.137	RI
R3hdm1	-0.156	RI
Hdac3	-0.151	RI
Il11ra1	0.189	RI
Znrf1	0.105	RI
Pidd1	-0.157	RI
1810009A15Rik	-0.218	RI
Slc25a42	-0.27	RI
Odf2l	0.396	RI
Ap5z1	-0.125	RI
Papln	-0.127	RI
Mapk7	-0.152	RI
Eif2b2	-0.164	RI
Mroh1	-0.152	RI
Rpl3	-0.111	RI
Chtf18	-0.109	RI
Use1	-0.186	RI
Sh3yl1	-0.189	RI
Acbd4	-0.143	RI
Vps39	-0.132	RI
Man2a2	-0.139	RI
1810043G02Rik	0.14	RI
Slc25a37	-0.116	RI
Phf19	-0.144	RI
Pomt1	-0.147	RI
Unc13a	0.481	RI
Nae1	-0.252	RI
Bcl6	-0.375	RI
Mapre3	0.28	RI
Slc25a53	-0.109	RI
Ftx	-0.213	RI
Dmxl2	0.433	RI
Smurf1	-0.352	RI
Tbc1d14	-0.108	RI
Fam21	-0.381	RI
Mtch1	-0.225	A5SS
Rnf220	0.323	A5SS
Agpat1	0.196	A5SS
Tpx2	0.167	A5SS
Zc3hav1	0.112	A5SS
Trafd1	0.278	A5SS
Traf7	-0.135	A5SS
Usf1	-0.138	A5SS
Bdp1	0.251	A5SS
U2af2	-0.159	A5SS
Tmem234	0.258	A5SS
Serhl	-0.147	A5SS
Tecr	-0.11	A5SS
Nop56	-0.111	A5SS
Prpf38b	0.129	A5SS
D16Ertd472e	-0.239	A5SS
Ggnbp2	-0.192	A5SS
Hmgn3	-0.167	A5SS
Clec16a	-0.206	A5SS
Map4k4	-0.197	A5SS
Smim8	-0.378	A5SS
Zfp740	0.192	A5SS
Nono	-0.18	A5SS
Htra2	0.205	A5SS
Slc25a40	-0.362	A5SS
Uba7	0.156	A5SS
Knop1	0.166	A5SS
Rlim	-0.208	A5SS
Luc7l	-0.251	A5SS
Phkg2	0.171	A5SS
Gramd1a	-0.259	A5SS
Tia1	-0.234	A5SS
Ttc3	0.185	A5SS
Alkbh3	-0.295	A5SS
Odf2	-0.145	A5SS
Nabp1	-0.188	A5SS
Fam114a2	-0.121	A5SS
S100pbp	-0.152	A5SS
Ccnt2	-0.267	A5SS
Gbf1	0.246	A5SS
Atp10d	-0.21	A5SS
Ezh2	-0.1	A5SS
Recql	-0.127	A5SS
Nlrc5	-0.156	A5SS
Cdk11b	0.132	A5SS
Trim24	-0.141	A5SS
Srrt	-0.118	A5SS
Prrc2c	0.102	A5SS
Mrps17	-0.132	A5SS
Htr7	-0.108	A5SS
Wdr90	0.233	A5SS
Chuk	0.134	A5SS
Nktr	-0.448	A5SS
Celf2	0.147	A5SS
Atg16l2	-0.16	A5SS
Pik3ip1	-0.257	A5SS
Paip1	-0.131	A5SS
Cnot1	-0.12	A5SS
Trp63	0.575	A5SS
Pgap2	-0.242	A5SS
Exo1	0.164	A5SS
Birc6	0.139	A5SS
Mef2b	0.242	A5SS
Rbm25	-0.284	A5SS
Sh2b1	-0.185	A5SS
Fuz	-0.145	A5SS
Gas5	0.169	A5SS
Selo	-0.163	A5SS
Hp1bp3	-0.101	A5SS
Pds5b	-0.228	A5SS
Stat1	-0.171	A5SS
Sirt4	-0.247	A5SS
Tcea2	-0.19	A5SS
Prkcsh	-0.126	A5SS
Zfp512b	0.163	A5SS
Ncapg	0.107	A5SS
Ppia	-0.214	A5SS
Lyn	0.137	A5SS
Tnrc6c	-0.353	A5SS
Alg12	0.507	A5SS
Lig3	-0.218	A5SS
Fancg	0.185	A5SS
Ctu2	0.131	A5SS
Cnot4	0.16	A5SS
Mettl17	-0.277	A5SS
Shprh	-0.119	A5SS
Nrp2	0.178	A5SS
Pex6	0.119	A5SS
Slc17a9	-0.186	A5SS
Mettl18	-0.308	A5SS
Zfp202	-0.336	A5SS
Ube2v1	0.222	A5SS
Mical1	0.114	A5SS
Relb	0.514	A5SS
Scaf4	0.353	A5SS
Pvt1	-0.107	A5SS
Sssca1	-0.105	A5SS
Rpgrip1	-0.315	A5SS
Zscan25	-0.122	A5SS
Zfp384	0.313	A5SS
Wdr83	-0.18	A5SS
Tardbp	-0.117	A5SS
Mbd3	-0.114	A5SS
Pfkfb2	-0.103	A5SS
Fanca	-0.123	A5SS
Neurl4	-0.17	A5SS
0610010K14Rik	-0.161	A5SS
Tubd1	-0.102	A5SS
Srrd	-0.149	A5SS
Ubr3	0.221	A5SS
Traf2	0.105	A5SS
Rtkn2	0.246	A5SS
Fbxl19	0.171	A5SS
Sfswap	-0.146	A5SS
Slc11a2	0.157	A5SS
Bbx	0.15	A5SS
Bzrap1	0.119	A5SS
Rft1	-0.131	A5SS
Tmem134	0.132	A5SS
Ikzf1	-0.292	A5SS
Abhd14a	-0.221	A5SS
Snhg17	-0.202	A5SS
Zfp652	-0.136	A5SS
Rps16	-0.106	A5SS
Zfp120	0.148	A5SS
Pum2	0.305	A5SS
Kdm5c	0.102	A5SS
Kctd18	-0.139	A5SS
Phyhd1	-0.341	A5SS
Il15ra	0.163	A5SS
Ankrd16	-0.217	A5SS
Zfp324	-0.179	A5SS
Brca2	0.185	A5SS
Glb1l	-0.2	A5SS
Lsg1	-0.313	A5SS
Vps16	-0.106	A5SS
Zfat	0.109	A5SS
2810474O19Rik	-0.225	A5SS
Trmt1	-0.122	A5SS
Golga3	-0.152	A5SS
Bap1	0.233	A5SS
Plxna3	-0.302	A5SS
Cecr2	-0.134	A5SS
Mycbp2	-0.126	A5SS
E130307A14Rik	-0.17	A5SS
Cnot6	0.105	A5SS
Rpl27a	0.192	A5SS
Dlg1	-0.104	A5SS
Arfrp1	0.17	A5SS
Dgkq	0.222	A5SS
Mapk8ip3	-0.227	A5SS
Cd151	-0.432	A5SS
Rps6kb2	-0.252	A5SS
Pum1	-0.1	A5SS
Zfp961	-0.133	A5SS
Phldb1	0.172	A5SS
Lrsam1	-0.237	A5SS
Slc19a2	-0.111	A5SS
Wipf2	-0.138	A5SS
Zfp87	-0.143	A5SS
Pter	-0.101	A5SS
Bcl2l12	-0.183	A5SS
Agtpbp1	-0.174	A5SS
Baz2b	-0.161	A5SS
Poli	-0.121	A5SS
Tbce	-0.1	A5SS
Ccnl1	-0.104	A5SS
Pear1	-0.147	A5SS
Zfp672	-0.164	A5SS
Cbll1	0.126	A5SS
Sugp2	-0.104	A5SS
Tirap	-0.198	A5SS
Smarce1	-0.123	A5SS
Asap1	-0.126	A5SS
Tle3	-0.108	A5SS
Paxbp1	0.147	A5SS
Sec61g	0.101	A5SS
Rhbdl1	-0.192	A5SS
Mtf2	-0.151	A5SS
Cipc	-0.297	A5SS
Tyw5	0.123	A5SS
Ccdc64	-0.33	A5SS
Fbxo44	-0.161	A5SS
Ktn1	-0.135	A5SS
Stard3	0.11	A5SS
Gas2l3	-0.185	A5SS
Fbxl12	0.185	A5SS
Srp19	0.101	A5SS
Mpnd	0.184	A5SS
Ganc	-0.142	A5SS
Clk2	-0.296	A3SS
Rnf13	-0.119	A3SS
Birc6	0.2	A3SS
Ccnl2	-0.237	A3SS
Cdc7	-0.299	A3SS
Gnai2	-0.109	A3SS
Trmt2a	0.46	A3SS
Cpsf4	-0.159	A3SS
Ttc14	-0.26	A3SS
A630001G21Rik	-0.203	A3SS
Slc35b1	0.134	A3SS
Fubp1	-0.19	A3SS
Ndufv1	0.369	A3SS
Cd40	0.119	A3SS
Cd72	0.121	A3SS
Tfpi	0.599	A3SS
Chd3	-0.203	A3SS
Pold1	0.186	A3SS
Usp9x	-0.178	A3SS
Spef1	0.192	A3SS
Bcas2	-0.218	A3SS
Dlgap4	-0.316	A3SS
Pitpnm1	0.18	A3SS
Iffo1	-0.314	A3SS
Slc38a10	-0.451	A3SS
Nfix	0.214	A3SS
Taf1	-0.177	A3SS
Etv4	-0.295	A3SS
Atxn7l2	0.25	A3SS
Pkp4	0.163	A3SS
Jmjd1c	0.158	A3SS
Depdc5	-0.176	A3SS
Nob1	-0.1	A3SS
Zdhhc4	-0.182	A3SS
Eri2	0.422	A3SS
Stat3	0.11	A3SS
Ipmk	-0.55	A3SS
Usp48	0.1	A3SS
Dhx30	-0.399	A3SS
Fam219a	0.261	A3SS
Chkb	0.227	A3SS
Rbm42	0.128	A3SS
Gtf2i	0.15	A3SS
Hcfc1	-0.128	A3SS
Uvssa	0.251	A3SS
Arhgef1	-0.269	A3SS
Ogfod2	-0.132	A3SS
Mprip	0.569	A3SS
Tial1	-0.265	A3SS
Gm28042	-0.225	A3SS
Nfya	-0.32	A3SS
Slc39a13	-0.245	A3SS
Cchcr1	-0.111	A3SS
Mtch2	0.345	A3SS
Ivns1abp	-0.194	A3SS
Dmpk	0.211	A3SS
U2af2	0.104	A3SS
Synj1	-0.201	A3SS
Alkbh1	-0.119	A3SS
Trmt1	0.104	A3SS
Cln3	-0.471	A3SS
Gm4956	-0.227	A3SS
Tnrc18	-0.125	A3SS
Clock	-0.137	A3SS
Arhgef40	0.202	A3SS
1300002E11Rik	-0.426	A3SS
Ankib1	0.117	A3SS
Stau1	0.196	A3SS
Nfrkb	-0.145	A3SS
Zdhhc23	-0.11	A3SS
Dab2ip	0.142	A3SS
Tmeff1	-0.462	A3SS
Trappc13	-0.137	A3SS
Metap2	0.358	A3SS
Kdm4b	0.161	A3SS
Tank	0.101	A3SS
Nle1	0.116	A3SS
Gngt2	0.119	A3SS
Mical1	-0.136	A3SS
Mier2	-0.153	A3SS
Alg13	-0.153	A3SS
Supt20	-0.167	A3SS
Celf1	0.105	A3SS
Zfp740	0.106	A3SS
2700099C18Rik	-0.123	A3SS
Ncor2	0.369	A3SS
Acy1	-0.116	A3SS
Dalrd3	-0.11	A3SS
Stard13	0.269	A3SS
Ankhd1	0.124	A3SS
Dclk2	0.314	A3SS
Ccdc77	0.147	A3SS
Alkbh6	-0.112	A3SS
Fmr1	0.121	A3SS
Msi1	0.213	A3SS
Tmem194b	-0.133	A3SS
Arhgap4	-0.174	A3SS
Lyrm7	-0.134	A3SS
Helz	-0.216	A3SS
Cbx7	0.111	A3SS
Adamtsl5	-0.186	A3SS
Clcn3	-0.201	A3SS
Vps13d	0.172	A3SS
Cd19	0.275	A3SS
Jkamp	0.149	A3SS
Sema4a	0.131	A3SS
Uba7	0.114	A3SS
Cux1	0.17	A3SS
Rrnad1	0.187	A3SS
Pidd1	0.105	A3SS
Chd8	-0.105	A3SS
Mier1	-0.213	A3SS
Ift122	-0.248	A3SS
Usp10	0.286	A3SS
Accs	-0.147	A3SS
Rad54b	-0.163	A3SS
Fkbp1a	0.134	A3SS
Zfp473	-0.176	A3SS
Dctd	-0.118	A3SS
Rnft2	0.267	A3SS
Phf21a	-0.243	A3SS
Chmp3	0.335	A3SS
Myo7a	-0.164	A3SS
Cox18	-0.134	A3SS
4932438A13Rik	0.101	A3SS
Sparc	0.138	A3SS
Ceacam1	0.206	A3SS
Fam53a	0.166	A3SS
Aaas	0.152	MXE
Ciita	-0.143	MXE
Fcer2a	0.294	MXE
Gas5	-0.191	MXE
Mef2a	-0.169	MXE
Mpdu1	0.214	MXE
Prmt5	0.388	MXE
Tia1	-0.247	MXE
Neil1	-0.137	MXE
Mdm4	-0.103	MXE
Wdfy3	0.604	MXE
Lat2	0.113	MXE
Gm28036	0.177	MXE
Cdyl	-0.118	MXE
Sp100	-0.182	MXE
Calu	-0.138	MXE
Fdx1l	0.244	MXE
Ogdh	0.148	MXE
Rbm5	-0.218	MXE
Phf7	0.107	MXE
Wdr90	0.305	MXE
Tfdp2	-0.199	MXE
Phkg2	-0.183	MXE
Cnot10	-0.14	MXE
Slmap	0.133	MXE
Fbxo34	0.204	MXE
Rabggtb	-0.111	MXE
Rpl12	0.146	MXE
Rab24	-0.236	MXE
Rp2	-0.683	MXE
Tspan32	-0.303	MXE
Phyhd1	-0.377	MXE
Map4k2	-0.208	MXE
D330041H03Rik	0.33	MXE
Rnft2	0.715	MXE
Tmem234	-0.303	MXE
Tpm1	0.126	MXE
Shmt1	0.304	MXE
Usp15	-0.113	MXE
Pvt1	0.134	MXE
Dlg1	-0.129	MXE
Fam49b	0.186	MXE
Mutyh	-0.317	MXE
Ptprc	-0.138	MXE
Srsf7	-0.101	MXE
Cd44	0.202	MXE
Dvl1	-0.201	MXE
Tasp1	0.125	MXE
Eif2a	0.174	MXE
Enkd1	0.1	MXE
Svil	-0.352	MXE
Bin1	-0.159	MXE
Zfp148	-0.151	MXE
Fam3c	-0.337	MXE
Dnase1l1	0.474	MXE
Fbrsl1	-0.431	MXE
Alg13	-0.44	MXE
Kif23	-0.104	MXE
Mff	-0.117	MXE
Fam98c	-0.238	MXE
Gatad2a	-0.164	MXE
Prpsap2	0.143	MXE
Cdk11b	-0.137	MXE
Atp9b	0.132	MXE
Lax1	-0.112	MXE
P4ha1	0.112	MXE
Traf7	0.12	MXE
Siglecg	-0.163	MXE
Ap4e1	0.205	MXE
Eif4g3	-0.169	MXE
Rad9b	0.272	MXE
Egln1	0.124	MXE
Mtmr1	-0.149	MXE
Arfrp1	0.133	MXE
Cd40	0.121	MXE
Jmjd7	-0.284	MXE
Sfi1	0.166	MXE
Myef2	-0.105	MXE
Hdac10	0.152	MXE
Mtfmt	-0.127	MXE
B4galt7	0.111	MXE
Eps15l1	0.131	MXE
Zfp384	-0.211	MXE
Rap1gap	0.103	MXE
Zfp426	-0.511	MXE
Fcho1	-0.104	MXE
Fbxl5	-0.328	MXE
Comt	-0.105	MXE
Slc35b1	-0.133	MXE
Sigirr	-0.17	MXE
Mgst2	-0.117	MXE
Slc23a1	0.135	MXE
Dclre1c	-0.153	MXE
Tmco3	-0.208	MXE
Apba3	-0.161	MXE
Slc50a1	0.112	MXE
Stag1	0.275	MXE
Fam213b	-0.32	MXE
Cpsf7	0.12	MXE
Spata6	0.107	MXE
Tmem259	-0.108	MXE
Nipa2	-0.13	MXE
Parp11	0.15	MXE
Senp6	-0.1	MXE
Dock9	0.113	MXE
Hsf1	-0.145	MXE
Sipa1	-0.201	MXE
Lrsam1	-0.341	MXE
Ivns1abp	-0.104	MXE
Ift81	0.418	MXE
Sacm1l	0.123	MXE
Lyrm1	-0.204	MXE
Zbtb20	-0.191	MXE
Mettl10	0.123	MXE
Pgk1	-0.336	MXE
Mettl2	0.122	MXE
Alg6	-0.145	MXE
Gng12	-0.194	MXE
Zfp280d	0.183	MXE
Lypla1	0.139	MXE
Cep152	0.174	MXE
Hps1	0.161	MXE
Ssbp3	-0.102	MXE
Gm28042	-0.175	MXE
BC024978	-0.24	MXE
Eif4enif1	0.117	MXE
Arhgef40	-0.423	MXE
Myo9b	0.121	MXE
Kctd3	0.104	MXE
2610020H08Rik	0.102	MXE
Il2rg	0.135	MXE
Pacrgl	-0.158	MXE
Vps33b	0.159	MXE
Fance	-0.219	MXE
Cspp1	-0.186	MXE
C2cd5	-0.241	MXE
Gpcpd1	-0.355	MXE
Dguok	0.156	MXE
Mctp2	0.102	MXE
Ska1	-0.583	MXE
Mtmr2	-0.113	MXE
Usp48	0.134	MXE
Lilrb4a	-0.209	MXE
Srrd	0.154	MXE
Acot7	-0.119	MXE
Hsd3b7	-0.308	MXE
Ubn2	0.166	MXE
Map1s	0.119	MXE
Ipmk	0.107	MXE
Ttc27	-0.11	MXE
Hnrnpa1	0.133	MXE
Psma3	0.153	MXE
Hdac4	0.184	MXE
Kctd9	0.104	MXE
St7	0.25	MXE
Uhrf2	-0.105	MXE
Fam172a	-0.145	MXE
Sdr39u1	-0.101	MXE
Athl1	-0.256	MXE
Rere	-0.111	MXE
Cep350	0.212	MXE
Pik3c2b	-0.12	MXE
Tnfrsf14	0.14	MXE
Atp13a1	-0.109	MXE
Irf1	0.104	MXE
Tpm3	0.251	MXE
Hps4	0.115	MXE
Dennd1b	-0.105	MXE
Tbc1d1	0.21	MXE
Atxn1	-0.114	MXE
Nqo2	0.269	MXE
Pdcd6ip	-0.4	MXE
Fam229b	-0.213	MXE
Pced1a	0.161	MXE
Pik3c2a	0.129	MXE
Apobec3	-0.196	MXE
C330018D20Rik	-0.111	MXE
Fam149b	0.177	MXE
Camk2g	0.283	MXE
Dip2b	-0.128	MXE
Smarce1	-0.127	MXE
Clec16a	0.327	MXE
Cers5	0.229	MXE
Creb1	-0.248	MXE
Tpra1	-0.4	MXE
Celf1	0.108	MXE
Tpt1	0.249	MXE
Madd	0.109	MXE
Slc4a7	-0.117	MXE
Rin3	-0.255	MXE
Gtpbp10	0.383	MXE
Flot2	-0.103	MXE
Pigq	-0.138	MXE
Scai	-0.154	MXE
Rundc3b	-0.105	MXE
Gabpb1	-0.102	MXE
Trmt1	-0.145	MXE
March8	-0.313	MXE
Smox	0.18	MXE
Akap9	-0.105	MXE
Man2c1	0.175	MXE
Pias1	-0.11	MXE
Cnst	0.111	MXE
Rbm39	-0.113	MXE
Spg11	0.134	MXE
Uqcc1	-0.136	MXE
Engase	-0.167	MXE
Srpk3	-0.208	MXE
Hira	0.126	MXE
Nlrc5	0.134	MXE
Telo2	-0.177	MXE
Slc35d1	0.192	MXE
Pam	0.179	MXE
Pusl1	0.104	MXE
Dync2h1	-0.213	MXE
Eml2	0.134	MXE
Ipo13	-0.189	MXE
Fam193b	0.117	MXE
Cables2	-0.114	MXE
Agpat1	-0.116	MXE
Crim1	0.199	MXE
Uckl1	-0.205	MXE
Hbs1l	0.259	MXE
Runx1	0.128	MXE
Ubap2	0.108	MXE
Spns1	-0.114	MXE
Anks3	0.152	MXE
Fbxo8	-0.101	MXE
Il10rb	0.108	MXE
Pkp4	0.186	MXE
Clock	-0.172	MXE
C2cd3	-0.138	MXE
Lrrc28	0.107	MXE
Luc7l2	-0.199	MXE
Depdc1a	0.667	MXE
Acy1	0.133	MXE
Gga3	-0.127	MXE
Cyth2	0.107	MXE
Ulk2	0.154	MXE
Meis3	0.125	MXE
Prdm15	0.194	MXE
Tbc1d20	-0.1	MXE
Akap8	0.107	MXE
Tbc1d14	0.149	MXE
Mef2d	0.12	MXE
Galnt10	-0.141	MXE
Srpk1	-0.102	MXE
Luzp1	0.355	MXE
Tacc2	0.267	MXE
Rapgef1	-0.182	MXE
Zfp263	-0.197	MXE
Nav2	-0.153	MXE
Alkbh8	0.141	MXE
Gmpr	0.216	MXE
Cdc14a	0.151	MXE
AB124611	-0.106	MXE
Tnrc6b	0.123	MXE
Trnau1ap	-0.111	MXE
Echdc2	-0.215	MXE
Dus3l	-0.165	MXE
Slc22a15	-0.4	MXE
Poc1b	-0.13	MXE
Commd9	-0.218	MXE
Ttc7b	0.118	MXE
Atg9a	-0.118	MXE
Tmem176b	-0.104	MXE
Bdp1	-0.124	MXE
Fam102b	-0.1	MXE
C330007P06Rik	-0.353	MXE
Pms2	-0.118	MXE
Arap2	-0.128	MXE
Rpgrip1	-0.471	MXE
Eml5	0.229	MXE
Brca1	-0.104	MXE
Grk5	-0.106	MXE
Uty	-0.118	MXE
Fancg	-0.115	MXE
Mllt10	-0.19	MXE
Nol10	-0.158	MXE
Phc3	-0.162	MXE
Tlk2	0.105	MXE
Plekha5	0.172	MXE
Gm26920	0.154	MXE
Gtpbp8	-0.236	MXE
Ppp4r1l-ps	0.192	MXE
Dtnb	-0.104	MXE
Smad3	0.164	MXE
March1	-0.187	MXE
Irak4	-0.13	MXE
Arhgef4	-0.272	MXE
Arhgap4	-0.189	MXE
Cep170	-0.129	MXE
Zgrf1	0.121	MXE
Ehmt1	0.101	MXE
Csnk1g1	-0.293	MXE
Sema7a	-0.11	MXE
Spef2	-0.296	MXE
Acad10	-0.213	MXE
Spns3	-0.252	MXE
Abca7	0.232	MXE
Ppia	-0.282	MXE
Tbccd1	0.146	MXE
Fbxw5	-0.141	MXE
Lmf2	-0.104	MXE
Rps6kb1	-0.257	MXE
Flot1	0.129	MXE
Med12	0.108	MXE
Whsc1l1	-0.116	MXE
Mettl6	0.119	MXE
Cep78	-0.26	MXE
Akt3	0.109	MXE
Mcm3ap	0.112	MXE
Tars2	-0.503	MXE
Ttll5	-0.176	MXE
Fuca2	-0.111	MXE
G2e3	-0.105	MXE
Zfp335	0.144	MXE
Ecm1	-0.358	MXE
5031414D18Rik	0.12	MXE
Zfp266	-0.228	MXE
Cep295	0.107	MXE
Mybl2	0.29	MXE
Wiz	0.356	MXE
Il15ra	0.203	MXE
Mdm1	-0.122	MXE
Trit1	-0.106	MXE
Med13l	-0.117	MXE
Suv420h1	-0.116	MXE
Dennd5b	0.138	MXE
Zfp239	-0.164	MXE
Rfx7	0.142	MXE
Pold1	0.123	MXE
Kdm3b	-0.104	MXE
Galnt7	-0.125	MXE
Cdc7	-0.162	MXE
Zbtb46	-0.135	MXE
Pnkp	-0.116	MXE
Pum1	0.251	MXE
Ggta1	-0.142	MXE
Phka2	0.116	MXE
Ttf1	-0.108	MXE
Rasa4	0.304	MXE
Mlkl	0.103	MXE
Carf	-0.225	MXE
B3galnt2	-0.117	MXE
Ubp1	0.137	MXE
Ankzf1	0.114	MXE
Phtf1	0.136	MXE
Nek8	-0.228	MXE
Plekha2	0.196	MXE
