# Supplementary material for: PRMT5 is essential for B cell development and germinal center dynamics
Source: Nat Commun. 2019 Jan 3;10:22. doi: 10.1038/s41467-018-07884-6 (PMC6318318; doi:10.1038/s41467-018-07884-6)
Supplement: Supplementary file 7 — Supplementary Data 4 [file 41467_2018_7884_MOESM7_ESM.xlsx]

## Sheet: GOrilla All events
Supplementary Data 4 - Functional annotations of genes with splicing defects in Cg1-cre Prmt5F/F iGBs
GOrilla server, 2 unranked lists method
All expressed genes used as background
All events non redundant gene symbols send as query list
Prmt5 excluded
GO term	Description	P-value	FDR q-value	Enrichment (N, B, n, b)
GO:0044237	cellular metabolic process	4.56e-35	6.81e-31	1.41 (18809,6999,1472,771)
GO:0044260	cellular macromolecule metabolic process	2.19e-28	1.63e-24	1.49 (18809,4861,1472,565)
GO:0008152	metabolic process	2.54e-28	1.26e-24	1.33 (18809,7915,1472,821)
GO:0090304	nucleic acid metabolic process	1.01e-27	3.79e-24	1.66 (18809,3027,1472,394)
GO:0044238	primary metabolic process	2.3e-27	6.87e-24	1.35 (18809,7132,1472,754)
GO:0006139	nucleobase-containing compound metabolic process	3.7e-27	9.21e-24	1.60 (18809,3425,1472,430)
GO:0046483	heterocycle metabolic process	3.91e-27	8.34e-24	1.59 (18809,3554,1472,442)
GO:0034641	cellular nitrogen compound metabolic process	8.44e-27	1.58e-23	1.54 (18809,3978,1472,480)
GO:0006807	nitrogen compound metabolic process	1.09e-26	1.81e-23	1.37 (18809,6630,1472,710)
GO:0043170	macromolecule metabolic process	3.02e-26	4.51e-23	1.40 (18809,5971,1472,653)
GO:0071704	organic substance metabolic process	8.23e-26	1.12e-22	1.33 (18809,7453,1472,774)
GO:0006725	cellular aromatic compound metabolic process	1.59e-25	1.98e-22	1.56 (18809,3603,1472,441)
GO:1901360	organic cyclic compound metabolic process	1.34e-24	1.54e-21	1.54 (18809,3769,1472,453)
GO:0016070	RNA metabolic process	7.31e-20	7.8e-17	1.60 (18809,2596,1472,326)
GO:0019219	regulation of nucleobase-containing compound metabolic process	6.92e-18	6.89e-15	1.46 (18809,3583,1472,410)
GO:0043412	macromolecule modification	5.64e-17	5.26e-14	1.59 (18809,2362,1472,293)
GO:0010556	regulation of macromolecule biosynthetic process	1.27e-16	1.12e-13	1.45 (18809,3554,1472,402)
GO:2000112	regulation of cellular macromolecule biosynthetic process	2.57e-16	2.13e-13	1.45 (18809,3480,1472,394)
GO:1901576	organic substance biosynthetic process	3.56e-16	2.8e-13	1.46 (18809,3266,1472,374)
GO:0009058	biosynthetic process	4.32e-16	3.23e-13	1.46 (18809,3325,1472,379)
GO:0051252	regulation of RNA metabolic process	4.77e-16	3.4e-13	1.46 (18809,3272,1472,374)
GO:0044267	cellular protein metabolic process	6.2e-16	4.21e-13	1.54 (18809,2552,1472,307)
GO:0044271	cellular nitrogen compound biosynthetic process	2.21e-15	1.44e-12	1.52 (18809,2565,1472,306)
GO:0009889	regulation of biosynthetic process	3.63e-15	2.26e-12	1.41 (18809,3761,1472,414)
GO:0044249	cellular biosynthetic process	4.59e-15	2.74e-12	1.45 (18809,3154,1472,359)
GO:0010468	regulation of gene expression	5.12e-15	2.94e-12	1.39 (18809,3893,1472,425)
GO:0018130	heterocycle biosynthetic process	5.97e-15	3.3e-12	1.57 (18809,2192,1472,269)
GO:0031326	regulation of cellular biosynthetic process	6.03e-15	3.22e-12	1.41 (18809,3705,1472,408)
GO:0034645	cellular macromolecule biosynthetic process	7.39e-15	3.81e-12	1.55 (18809,2322,1472,281)
GO:0006464	cellular protein modification process	9.9e-15	4.93e-12	1.56 (18809,2201,1472,269)
GO:0036211	protein modification process	9.9e-15	4.77e-12	1.56 (18809,2201,1472,269)
GO:0034654	nucleobase-containing compound biosynthetic process	1.06e-14	4.96e-12	1.57 (18809,2129,1472,262)
GO:0051171	regulation of nitrogen compound metabolic process	1.18e-14	5.33e-12	1.32 (18809,5102,1472,528)
GO:1901362	organic cyclic compound biosynthetic process	1.22e-14	5.37e-12	1.55 (18809,2289,1472,277)
GO:0019438	aromatic compound biosynthetic process	1.5e-14	6.41e-12	1.56 (18809,2198,1472,268)
GO:0031323	regulation of cellular metabolic process	1.56e-14	6.47e-12	1.31 (18809,5357,1472,549)
GO:0009059	macromolecule biosynthetic process	2.32e-14	9.36e-12	1.53 (18809,2375,1472,284)
GO:0080090	regulation of primary metabolic process	2.52e-14	9.9e-12	1.31 (18809,5228,1472,537)
GO:0006351	transcription, DNA-templated	2.9e-14	1.11e-11	1.62 (18809,1805,1472,229)
GO:0097659	nucleic acid-templated transcription	3.09e-14	1.15e-11	1.62 (18809,1806,1472,229)
GO:0032774	RNA biosynthetic process	7.13e-14	2.6e-11	1.61 (18809,1820,1472,229)
GO:0060255	regulation of macromolecule metabolic process	1.46e-13	5.2e-11	1.30 (18809,5323,1472,541)
GO:2001141	regulation of RNA biosynthetic process	2.5e-13	8.68e-11	1.43 (18809,3086,1472,345)
GO:1903506	regulation of nucleic acid-templated transcription	3.28e-13	1.11e-10	1.43 (18809,3081,1472,344)
GO:0006355	regulation of transcription, DNA-templated	4.7e-13	1.56e-10	1.42 (18809,3078,1472,343)
GO:0019222	regulation of metabolic process	1.09e-12	3.53e-10	1.27 (18809,5726,1472,570)
GO:0009987	cellular process	5.48e-12	1.74e-09	1.12 (18809,12493,1472,1094)
GO:0006281	DNA repair	1e-11	3.12e-09	2.33 (18809,395,1472,72)
GO:0006974	cellular response to DNA damage stimulus	1.15e-11	3.49e-09	2.02 (18809,619,1472,98)
GO:0006325	chromatin organization	7.84e-11	2.34e-08	1.95 (18809,649,1472,99)
GO:0018205	peptidyl-lysine modification	1.06e-10	3.11e-08	2.74 (18809,224,1472,48)
GO:0006259	DNA metabolic process	1.24e-10	3.56e-08	1.95 (18809,636,1472,97)
GO:0045934	negative regulation of nucleobase-containing compound metabolic process	2.46e-10	6.94e-08	1.62 (18809,1274,1472,162)
GO:0031324	negative regulation of cellular metabolic process	5.31e-10	1.47e-07	1.44 (18809,2249,1472,253)
GO:0051172	negative regulation of nitrogen compound metabolic process	5.75e-10	1.56e-07	1.46 (18809,2088,1472,238)
GO:0018193	peptidyl-amino acid modification	6.91e-10	1.84e-07	1.85 (18809,712,1472,103)
GO:0006357	regulation of transcription by RNA polymerase II	7.3e-10	1.91e-07	1.50 (18809,1793,1472,210)
GO:0009892	negative regulation of metabolic process	8.02e-10	2.06e-07	1.41 (18809,2478,1472,273)
GO:0019538	protein metabolic process	1.05e-09	2.65e-07	1.33 (18809,3384,1472,353)
GO:0010605	negative regulation of macromolecule metabolic process	1.55e-09	3.86e-07	1.42 (18809,2252,1472,251)
GO:0010629	negative regulation of gene expression	1.71e-09	4.18e-07	1.54 (18809,1494,1472,180)
GO:0033554	cellular response to stress	2.68e-09	6.45e-07	1.58 (18809,1285,1472,159)
GO:1901564	organonitrogen compound metabolic process	4.9e-09	1.16e-06	1.28 (18809,4183,1472,418)
GO:0032446	protein modification by small protein conjugation	5.71e-09	1.33e-06	1.99 (18809,489,1472,76)
GO:0051253	negative regulation of RNA metabolic process	9.5e-09	2.18e-06	1.60 (18809,1144,1472,143)
GO:0009890	negative regulation of biosynthetic process	9.89e-09	2.24e-06	1.53 (18809,1382,1472,166)
GO:0031327	negative regulation of cellular biosynthetic process	1.06e-08	2.35e-06	1.54 (18809,1352,1472,163)
GO:0070647	protein modification by small protein conjugation or removal	1.13e-08	2.48e-06	1.85 (18809,607,1472,88)
GO:0010558	negative regulation of macromolecule biosynthetic process	1.25e-08	2.72e-06	1.55 (18809,1293,1472,157)
GO:0016567	protein ubiquitination	2.21e-08	4.71e-06	1.99 (18809,450,1472,70)
GO:2000113	negative regulation of cellular macromolecule biosynthetic process	2.29e-08	4.82e-06	1.55 (18809,1263,1472,153)
GO:0010557	positive regulation of macromolecule biosynthetic process	2.36e-08	4.9e-06	1.48 (18809,1611,1472,186)
GO:0016570	histone modification	2.67e-08	5.47e-06	2.19 (18809,321,1472,55)
GO:0016569	covalent chromatin modification	3.15e-08	6.35e-06	2.16 (18809,331,1472,56)
GO:0010604	positive regulation of macromolecule metabolic process	3.22e-08	6.41e-06	1.33 (18809,2844,1472,297)
GO:0045935	positive regulation of nucleobase-containing compound metabolic process	3.92e-08	7.71e-06	1.46 (18809,1665,1472,190)
GO:0071840	cellular component organization or biogenesis	4.2e-08	8.14e-06	1.24 (18809,4586,1472,446)
GO:0016043	cellular component organization	4.84e-08	9.27e-06	1.24 (18809,4496,1472,438)
GO:0051173	positive regulation of nitrogen compound metabolic process	1.17e-07	2.2e-05	1.33 (18809,2734,1472,284)
GO:0009891	positive regulation of biosynthetic process	2.42e-07	4.52e-05	1.42 (18809,1751,1472,194)
GO:1902679	negative regulation of RNA biosynthetic process	3.01e-07	5.56e-05	1.55 (18809,1064,1472,129)
GO:1903507	negative regulation of nucleic acid-templated transcription	3.01e-07	5.49e-05	1.55 (18809,1064,1472,129)
GO:0000122	negative regulation of transcription by RNA polymerase II	3.67e-07	6.61e-05	1.65 (18809,773,1472,100)
GO:0045892	negative regulation of transcription, DNA-templated	4.19e-07	7.44e-05	1.54 (18809,1060,1472,128)
GO:0031328	positive regulation of cellular biosynthetic process	5.55e-07	9.75e-05	1.41 (18809,1717,1472,189)
GO:0044265	cellular macromolecule catabolic process	6.33e-07	0.00011	1.72 (18809,624,1472,84)
GO:0031325	positive regulation of cellular metabolic process	7.15e-07	0.000123	1.30 (18809,2847,1472,289)
GO:0006511	ubiquitin-dependent protein catabolic process	8.15e-07	0.000138	1.88 (18809,428,1472,63)
GO:0010628	positive regulation of gene expression	8.25e-07	0.000139	1.40 (18809,1749,1472,191)
GO:0009057	macromolecule catabolic process	1.02e-06	0.000169	1.65 (18809,730,1472,94)
GO:0009893	positive regulation of metabolic process	1.2e-06	0.000197	1.28 (18809,3060,1472,306)
GO:0000209	protein polyubiquitination	1.25e-06	0.000202	2.45 (18809,172,1472,33)
GO:0006473	protein acetylation	1.56e-06	0.000251	2.77 (18809,120,1472,26)
GO:0051254	positive regulation of RNA metabolic process	1.85e-06	0.000294	1.42 (18809,1453,1472,162)
GO:0045944	positive regulation of transcription by RNA polymerase II	2.08e-06	0.000327	1.50 (18809,1082,1472,127)
GO:0043543	protein acylation	2.09e-06	0.000325	2.48 (18809,160,1472,31)
GO:0019941	modification-dependent protein catabolic process	2.65e-06	0.000409	1.82 (18809,443,1472,63)
GO:1902680	positive regulation of RNA biosynthetic process	2.74e-06	0.000417	1.43 (18809,1376,1472,154)
GO:0006310	DNA recombination	2.76e-06	0.000416	2.41 (18809,170,1472,32)
GO:0048025	negative regulation of mRNA splicing, via spliceosome	3.71e-06	0.000554	5.56 (18809,23,1472,10)
GO:0045893	positive regulation of transcription, DNA-templated	4.1e-06	0.000606	1.42 (18809,1375,1472,153)
GO:1903508	positive regulation of nucleic acid-templated transcription	4.1e-06	0.0006	1.42 (18809,1375,1472,153)
GO:0048519	negative regulation of biological process	4.45e-06	0.000646	1.20 (18809,4635,1472,435)
GO:0043632	modification-dependent macromolecule catabolic process	4.47e-06	0.000643	1.79 (18809,450,1472,63)
GO:0051603	proteolysis involved in cellular protein catabolic process	4.97e-06	0.000706	1.73 (18809,509,1472,69)
GO:0050684	regulation of mRNA processing	5.63e-06	0.000793	2.71 (18809,113,1472,24)
GO:1902275	regulation of chromatin organization	6.02e-06	0.00084	2.36 (18809,168,1472,31)
GO:0030163	protein catabolic process	8.9e-06	0.00123	1.86 (18809,365,1472,53)
GO:1903311	regulation of mRNA metabolic process	9.46e-06	0.0013	2.18 (18809,205,1472,35)
GO:0006396	RNA processing	1.03e-05	0.0014	1.58 (18809,720,1472,89)
GO:0018394	peptidyl-lysine acetylation	1.05e-05	0.00142	2.76 (18809,102,1472,22)
GO:0006996	organelle organization	1.09e-05	0.00145	1.33 (18809,1966,1472,204)
GO:2001252	positive regulation of chromosome organization	1.14e-05	0.00151	2.32 (18809,165,1472,30)
GO:0006796	phosphate-containing compound metabolic process	1.16e-05	0.00152	1.38 (18809,1533,1472,165)
GO:0006475	internal protein amino acid acetylation	1.46e-05	0.00189	2.70 (18809,104,1472,22)
GO:1901575	organic substance catabolic process	1.67e-05	0.00215	1.41 (18809,1269,1472,140)
GO:0050686	negative regulation of mRNA processing	1.8e-05	0.00229	4.39 (18809,32,1472,11)
GO:0006650	glycerophospholipid metabolic process	1.92e-05	0.00243	2.20 (18809,186,1472,32)
GO:0060968	regulation of gene silencing	2.05e-05	0.00258	3.10 (18809,70,1472,17)
GO:0009056	catabolic process	2.16e-05	0.00269	1.37 (18809,1506,1472,161)
GO:0018393	internal peptidyl-lysine acetylation	2.17e-05	0.00267	2.71 (18809,99,1472,21)
GO:0033119	negative regulation of RNA splicing	2.96e-05	0.00362	4.56 (18809,28,1472,10)
GO:0016310	phosphorylation	3.22e-05	0.00391	1.48 (18809,888,1472,103)
GO:0016573	histone acetylation	3.22e-05	0.00388	2.72 (18809,94,1472,20)
GO:0044248	cellular catabolic process	3.25e-05	0.00388	1.39 (18809,1319,1472,143)
GO:0009314	response to radiation	3.47e-05	0.00411	1.79 (18809,364,1472,51)
GO:0048523	negative regulation of cellular process	3.69e-05	0.00434	1.19 (18809,4187,1472,390)
GO:0010212	response to ionizing radiation	3.83e-05	0.00447	2.43 (18809,126,1472,24)
GO:0033036	macromolecule localization	4.4e-05	0.0051	1.33 (18809,1638,1472,171)
GO:0006793	phosphorus metabolic process	4.82e-05	0.00554	1.34 (18809,1596,1472,167)
GO:0032259	methylation	5.93e-05	0.00676	1.94 (18809,250,1472,38)
GO:0006476	protein deacetylation	6.1e-05	0.00691	3.65 (18809,42,1472,12)
GO:0032688	negative regulation of interferon-beta production	6.51e-05	0.00731	5.96 (18809,15,1472,7)
GO:0065007	biological regulation	7.68e-05	0.00856	1.09 (18809,10329,1472,878)
GO:0051641	cellular localization	7.75e-05	0.00857	1.32 (18809,1678,1472,173)
GO:0006399	tRNA metabolic process	7.95e-05	0.00873	2.17 (18809,165,1472,28)
GO:0060964	regulation of gene silencing by miRNA	8.26e-05	0.00901	3.80 (18809,37,1472,11)
GO:0050794	regulation of cellular process	8.99e-05	0.00973	1.10 (18809,9258,1472,794)
GO:0045184	establishment of protein localization	9.24e-05	0.00993	1.39 (18809,1139,1472,124)
GO:0051865	protein autoubiquitination	9.51e-05	0.0101	3.14 (18809,57,1472,14)
GO:0008104	protein localization	9.53e-05	0.0101	1.32 (18809,1617,1472,167)
GO:0033044	regulation of chromosome organization	9.66e-05	0.0102	1.79 (18809,321,1472,45)
GO:0051052	regulation of DNA metabolic process	0.000103	0.0108	1.70 (18809,399,1472,53)
GO:0032206	positive regulation of telomere maintenance	0.000112	0.0116	3.26 (18809,51,1472,13)
GO:0033043	regulation of organelle organization	0.000112	0.0116	1.38 (18809,1188,1472,128)
GO:0006302	double-strand break repair	0.000115	0.0118	2.23 (18809,143,1472,25)
GO:0051054	positive regulation of DNA metabolic process	0.000122	0.0124	1.94 (18809,231,1472,35)
GO:0016575	histone deacetylation	0.00014	0.0141	3.60 (18809,39,1472,11)
GO:1905269	positive regulation of chromatin organization	0.000162	0.0162	2.50 (18809,97,1472,19)
GO:0034248	regulation of cellular amide metabolic process	0.000166	0.0166	1.69 (18809,377,1472,50)
GO:0035601	protein deacylation	0.00017	0.0168	3.13 (18809,53,1472,13)
GO:0010498	proteasomal protein catabolic process	0.000173	0.017	1.80 (18809,291,1472,41)
GO:0050789	regulation of biological process	0.000177	0.0173	1.09 (18809,9812,1472,834)
GO:0051716	cellular response to stimulus	0.000179	0.0173	1.24 (18809,2454,1472,238)
GO:0060966	regulation of gene silencing by RNA	0.00018	0.0173	3.51 (18809,40,1472,11)
GO:0060147	regulation of posttranscriptional gene silencing	0.00018	0.0172	3.51 (18809,40,1472,11)
GO:0016071	mRNA metabolic process	0.000183	0.0174	1.60 (18809,488,1472,61)
GO:0043161	proteasome-mediated ubiquitin-dependent protein catabolic process	0.000205	0.0194	1.83 (18809,265,1472,38)
GO:0009451	RNA modification	0.000206	0.0194	2.29 (18809,123,1472,22)
GO:0098732	macromolecule deacylation	0.000208	0.0194	3.08 (18809,54,1472,13)
GO:1903312	negative regulation of mRNA metabolic process	0.00022	0.0204	2.69 (18809,76,1472,16)
GO:0048024	regulation of mRNA splicing, via spliceosome	0.000258	0.0238	2.66 (18809,77,1472,16)
GO:0032648	regulation of interferon-beta production	0.000305	0.028	3.13 (18809,49,1472,12)
GO:0008033	tRNA processing	0.000315	0.0287	2.32 (18809,110,1472,20)
GO:0006417	regulation of translation	0.000338	0.0306	1.70 (18809,339,1472,45)
GO:0051179	localization	0.000341	0.0307	1.18 (18809,3560,1472,329)
GO:0000724	double-strand break repair via homologous recombination	0.00035	0.0313	2.59 (18809,79,1472,16)
GO:0000725	recombinational repair	0.00035	0.0312	2.59 (18809,79,1472,16)
GO:0071478	cellular response to radiation	0.000434	0.0384	2.13 (18809,138,1472,23)
GO:0043967	histone H4 acetylation	0.000454	0.0399	3.01 (18809,51,1472,12)
GO:0071705	nitrogen compound transport	0.000457	0.0399	1.31 (18809,1352,1472,139)
GO:2000670	positive regulation of dendritic cell apoptotic process	0.000478	0.0416	12.78 (18809,3,1472,3)
GO:0006231	dTMP biosynthetic process	0.000478	0.0413	12.78 (18809,3,1472,3)
GO:0046073	dTMP metabolic process	0.000478	0.0411	12.78 (18809,3,1472,3)
GO:0002946	tRNA C5-cytosine methylation	0.000478	0.0408	12.78 (18809,3,1472,3)
GO:0031058	positive regulation of histone modification	0.000478	0.0406	2.44 (18809,89,1472,17)
GO:0006400	tRNA modification	0.000492	0.0416	2.71 (18809,66,1472,14)
GO:0000915	actomyosin contractile ring assembly	0.000493	0.0414	8.52 (18809,6,1472,4)
GO:0000912	assembly of actomyosin apparatus involved in cytokinesis	0.000493	0.0411	8.52 (18809,6,1472,4)
GO:2001198	regulation of dendritic cell differentiation	0.000493	0.0409	8.52 (18809,6,1472,4)
GO:0019262	N-acetylneuraminate catabolic process	0.000493	0.0407	8.52 (18809,6,1472,4)
GO:0061087	positive regulation of histone H3-K27 methylation	0.000493	0.0404	8.52 (18809,6,1472,4)
GO:0044837	actomyosin contractile ring organization	0.000493	0.0402	8.52 (18809,6,1472,4)
GO:0071702	organic substance transport	0.000498	0.0405	1.28 (18809,1627,1472,163)
GO:0043484	regulation of RNA splicing	0.00051	0.0412	2.24 (18809,114,1472,20)
GO:2001021	negative regulation of response to DNA damage stimulus	0.000527	0.0423	2.82 (18809,59,1472,13)
GO:0010608	posttranscriptional regulation of gene expression	0.000533	0.0425	1.61 (18809,406,1472,51)
GO:0030330	DNA damage response, signal transduction by p53 class mediator	0.000577	0.0458	3.59 (18809,32,1472,9)
GO:0031056	regulation of histone modification	0.000593	0.0469	2.08 (18809,141,1472,23)
GO:0015031	protein transport	0.000621	0.0488	1.35 (18809,1060,1472,112)
Species used: Mus musculus
The system has recognized 24560 genes out of 28214 gene terms entered by the user.
24558 genes were recognized by gene symbol and 2 genes by other gene IDs .
1619 duplicate genes were removed (keeping the highest ranking instance of each gene) leaving a total of 22941 genes.
Only 18809 of these genes are associated with a GO term.
The GOrilla database was last updated on Mar 17, 2018
'P-value' is the enrichment p-value computed according to the mHG or HG model. This p-value is not corrected for multiple testing of 14938 GO terms.
'FDR q-value' is the correction of the above p-value for multiple testing using the Benjamini and Hochberg (1995) method.
Namely, for the ith term (ranked according to p-value) the FDR q-value is (p-value * number of GO terms) / i.
Enrichment (N, B, n, b) is defined as follows:
N - is the total number of genes
B - is the total number of genes associated with a specific GO term
n - is the number of genes in the top of the user's input list or in the target set when appropriate
b - is the number of genes in the intersection
Enrichment = (b/n) / (B/N)

## Sheet: GOrilla ILD>0.25
GOrilla 2 lists method
Background list all expressed
Target list from all events only those changing by 0.25 ILD (either direction)
	Biological process
GO term	Description	P-value	FDR q-value	Enrichment (N, B, n, b)
GO:0044237	cellular metabolic process	3.48e-09	5.2e-05	1.38 (18808,6998,403,207)
GO:0044238	primary metabolic process	1.07e-07	0.000802	1.34 (18808,7131,403,204)
GO:0008152	metabolic process	1.27e-07	0.000632	1.30 (18808,7914,403,221)
GO:0090304	nucleic acid metabolic process	1.7e-07	0.000634	1.62 (18808,3027,403,105)
GO:0046483	heterocycle metabolic process	2.32e-07	0.000692	1.55 (18808,3554,403,118)
GO:0071704	organic substance metabolic process	3.35e-07	0.000834	1.31 (18808,7452,403,209)
GO:0006139	nucleobase-containing compound metabolic process	3.61e-07	0.000771	1.55 (18808,3425,403,114)
GO:0006807	nitrogen compound metabolic process	4.52e-07	0.000844	1.34 (18808,6629,403,190)
GO:1901360	organic cyclic compound metabolic process	9.39e-07	0.00156	1.50 (18808,3769,403,121)
GO:0006725	cellular aromatic compound metabolic process	1.54e-06	0.0023	1.50 (18808,3603,403,116)
GO:0034641	cellular nitrogen compound metabolic process	1.79e-06	0.00244	1.47 (18808,3978,403,125)
GO:0043170	macromolecule metabolic process	2.04e-06	0.00254	1.34 (18808,5970,403,172)
GO:0044260	cellular macromolecule metabolic process	3.5e-06	0.00403	1.39 (18808,4860,403,145)
GO:0016070	RNA metabolic process	6.07e-06	0.00648	1.58 (18808,2596,403,88)
Species used: Mus musculus
The system has recognized 23525 genes out of 27156 gene terms entered by the user.
23523 genes were recognized by gene symbol and 2 genes by other gene IDs .
585 duplicate genes were removed (keeping the highest ranking instance of each gene) leaving a total of 22940 genes.
Only 18808 of these genes are associated with a GO term.
	Molecular function
GO term	Description	P-value	FDR q-value	Enrichment (N, B, n, b)
GO:1901363	heterocyclic compound binding	1.21e-06	0.00542	1.42 (18808,4732,403,144)
GO:0097159	organic cyclic compound binding	1.72e-06	0.00386	1.41 (18808,4802,403,145)
GO:0005488	binding	3.57e-06	0.00534	1.17 (18808,11675,403,293)
GO:0003676	nucleic acid binding	2.92e-05	0.0327	1.49 (18808,2940,403,94)
GO:0044212	transcription regulatory region DNA binding	0.000162	0.145	1.93 (18808,846,403,35)
GO:0001067	regulatory region nucleic acid binding	0.000177	0.132	1.92 (18808,850,403,35)
GO:0003824	catalytic activity	0.000307	0.197	1.28 (18808,5416,403,148)
GO:0043167	ion binding	0.000413	0.232	1.28 (18808,5058,403,139)
GO:0001012	RNA polymerase II regulatory region DNA binding	0.000429	0.214	2.00 (18808,654,403,28)
GO:0016741	transferase activity, transferring one-carbon groups	0.000433	0.194	3.00 (18808,202,403,13)
GO:0043168	anion binding	0.000694	0.283	1.43 (18808,2515,403,77)
GO:0000977	RNA polymerase II regulatory region sequence-specific DNA binding	0.000778	0.29	1.95 (18808,646,403,27)
GO:0000976	transcription regulatory region sequence-specific DNA binding	0.000804	0.277	1.89 (18808,715,403,29)
GO:0000978	RNA polymerase II proximal promoter sequence-specific DNA binding	0.000882	0.282	2.20 (18808,424,403,20)
Species used: Mus musculus
The system has recognized 23525 genes out of 27156 gene terms entered by the user.
23523 genes were recognized by gene symbol and 2 genes by other gene IDs .
585 duplicate genes were removed (keeping the highest ranking instance of each gene) leaving a total of 22940 genes.
Only 18808 of these genes are associated with a GO term.
