# Supplementary material for: PRMT5 is essential for B cell development and germinal center dynamics
Source: Nat Commun. 2019 Jan 3;10:22. doi: 10.1038/s41467-018-07884-6 (PMC6318318; doi:10.1038/s41467-018-07884-6)
Supplement: Supplementary file 8 — Supplementary Data 5 [file 41467_2018_7884_MOESM8_ESM.xlsx]

## Sheet: Flow Cytometry
Antibodies for Flow Cytometry
GC: germinal center B cells staining
PC: plasmablasts/plasma cell staining
ic PC: intracellular staining (fix/perm) plasmablasts/plasma cell, including IgG1 and IgM antibodies
BM: bone marrow cells staining
SSubp: splenic B cell subpopulations staining
CSR: class switch recombination staining on cultured (activated or iGBs) cells
CC: cell cycle staining on cultured (activated or iGBs) cells (in a 1 ml final volume)
CASP: PAN-Caspase apoptosis staining
T: CD4+ T cell staining
Anti-	TAG	CATLOGUE	CLONE	VENDOR	DILUTION	STAINING/CELL TYPE and N
CD45R (B220)	Alexa Fluor 700	103232	RA3-6B2	BioLegend	1/50	PC; 4 E06 splenocytes
					1/50	ic PC; 4 E06 splenocytes
CD45R (B220)	APC	553092	RA3-6B2	BD Pharmingen	1/200	GC; 3 x 106 splenocytes
CD45R (B220)	PercP-Cy5.5	552771	RA3-6B2	BD Pharmingen	1/50	BM; 7 E06 splenocytes
					1/200	SSubp; 2 E06 splenocytes
CD45R (B220)	FITC	11-0452-82	RA3-6B2	eBioscience	1/200	T; 4 E06 lymphocytes
CD3e	PE	553063	145-2C11	BD Pharmingen	1/150	PC; 4 E06 splenocytes
					1/200	SSubp; 2 E06 splenocytes
CD3e	biotin	553239	500-A2	BD Pharmingen	1/130	ic PC; 4 E06 splenocytes
GL7	BV421	562967	GL7	BD Pharmingen	1/200	GC; 3 E06 splenocytes
					1/130	ic PC; 4 E06 splenocytes
GL7	PerCP-efluor 710	46-5902-80	GL7	eBioscience	1/200	GC; 3 E06 splenocytes
Fas (CD95)	FITC	554257	Jo2	BD Pharmingen	1/200	GC; 3 E06 splenocytes
					1/130	ic PC; 4 E06 splenocytes
Fas (CD95)	BV421	562633	Jo2	BD Pharmingen	1/200	GC; 3 E06 splenocytes
Fas (CD95)	biotin	13-0951-85	15A7	eBioscience	1/200	GC; 3 E06 splenocytes
CXCR4 (CD184)	PE	12-9991	2B11	eBioscience	1/100	GC; 3 E06 splenocytes
CD86	biotin	13-0862	GL1	eBioscience	1/100	GC; 3 E06 splenocytes
Biotin	APC	130-090-856	Bio3-18E7	Miltenyi	1/50	CSR; 1 E06 cultured cells
Streptavidin	BV605	405229	-	BioLegend	1/100	GC; 3 E06 splenocytes
	APC				1/100	T; 4 E06 lymphocytes
IgD	FITC	553439	11-26c.2a	BD Pharmingen	1/200	SSubp; 2 E06 splenocytes
IgD	BV605	563003	11-26c.2a	BD Pharmingen	1/50	BM; 7 E06 splenocytes
IgM	BV421	562595	R6-60.2	BD Pharmingen	1/50	BM; 7 E06 splenocytes
					1/200	SSubp; 2 E06 splenocytes
IgM	Pe-Cy7	552867	R6-60.2	BD Pharmingen	1/130	ic PC; 4 E06 splenocytes
CD21/CD35	APC	558658	7G6	BD Pharmingen	1/200	SSubp; 2 E06 splenocytes
CD23	PE-Cy7	562825	B3B4	BD Pharmingen	1/200	SSubp; 2 E06 splenocytes
CD138	APC	561705	281-2	BD Pharmingen	1/150	PC; 4 E06 splenocytes
Ki67	PE-Cy7	25-5698-82	SolA15	eBioscience	1/1000	GC; 3 E06 splenocytes
CD24	FITC	11-0241-82	30-F1	eBioscience	1/50	BM; 7 E06 splenocytes
BP-1	PE	553735	BP-1	BD Pharmingen	1/50	BM; 7 E06 splenocytes
CD43	PE-Cy7	562866	S7	BD Pharmingen	1/50	BM; 7 E06 splenocytes
IgG1	PE	550083	A85-1	BD Pharmingen	1/1000	ic PC; 4 E06 splenocytes
IgG1	biotin	553441	A85-1	BD Pharmingen	1/200	CSR; 1 E06 cultured cells
BrdU	FITC	347583	B44	BD Pharmingen	1/50	CC; 1 E06 cultured cells (1 ml)
CFSE	-	C34554	-	Invitrogen	1uM	1 E06 naïve cells
Annexin-V	APC	550474	-	BD Pharmingen	1/33	0.5 E06 cultured cells
VAD-FMK (activated caspase)	FITC	K180	-	BioVision	1/50	CASP; 1 E06 splenocyte
Phospho-histone H2AX (ser139)	-	2577	-	Cell signaling	1/50	GC; 3 E06 splenocytes
His (used as isotype control)	-	710286	-	Invitrogen	1/50	GC; 3 E06 splenocytes
Rabbit	Alexa 633	A21070	-	Invitrogen	1/8000	GC; 3 E06 splenocytes
CXCR5	Biotin	13-7185-80	SPRCL5	Invitrogen	1/25	T; 4 E06 lymphocytes
Bcl6	PE	91561522	K112-91	BD Pharmigen	1/20	T; 4 E06 lymphocytes
CD62L	APC-Cy7	47-0621-82	MEL-14	Invitrogen	1/100	T; 4 E06 lymphocytes
PD-1	PE-Cy7	25-9985-82	J43	Invitrogen	1/100	T; 4 E06 lymphocytes
CD44	BV421	563970	IM7	BD Pharmigen	1/800	T; 4 E06 lymphocytes
Foxp3	Alexa Fluor 700	56-5773-82	FJK-16s	Invitrogen	1/100	T; 4 E06 lymphocytes
Gata-3	PerCP- eFluor 710	46-9966-42	TWAJ	Invitrogen	1/20	T; 4 E06 lymphocytes
CD4	BUV 395	563790	GK1.5	BD Pharmigen	1/100	T; 4 E06 lymphocytes
Viability dye	Efluor 780	65-0865-14	-	eBioscience	1/1000	T; 4 E06 lymphocytes

## Sheet: Microscopy
Antibodies for Immunohistochemistry
Anti-	TAG	CATLOGUE	CLONE	VENDOR	DILUTION	Raised in
PRMT5	-	Ab109451	EPR5772	Abcam	1/250	Rabbit
PNA (not an antibody)	biotin	B-1075	-	Vector	1/100	-
AID	-	14-5959-82	mAID-2	eBioscience	1/50	Rat
Rabbit-IgG (H + L)	biotin	BA-1000	-	Vector	1/200	Goat
Rat-IgG (H + L)	biotin	BA-9400	-	Vector	1/200	Goat
Antibodies for Immunofluorescence
Anti-	TAG	CATLOGUE	CLONE	VENDOR	DILUTION	Raised in
GL7	BV421	562967	GL7	BD Pharmingen	1/100	Rat
CD45R (B220)	APC	553092	RA3-6B2	BD Pharmingen	1/100	Rat
CD21/CD35	FITC	553818	7G6	BD Pharmingen	1/100	Rat
IgD	FITC	553439	11-26c.2a	BD Pharmingen	1/100	Rat
Prmt5	-	Ab109451	EPR5772	Abcam	1/100	Rabbit
SYM11	-	07-413		Millipore	1/500 tissues; 1/100 cells	Rabbit
CD3e	PE	553063	145-2C11	BD Pharmingen	1/100	Hamster
Rabbit IgG	Alexa 546	A11010		Invitrogen	1/500	Goat

## Sheet: Westernblot
Antibodies for Western blots
Anti-	TAG	CATLOGUE	CLONE	VENDOR	DILUTION	Raised in
Actin	-	A2066		Sigma	1:3000	Rabbit
PRMT5	-	07-405		Millipore	1:2000	Rabbit
p53	-	2524S	1Cl2	Cell Signaling	1:1000	Mouse
SYM10	-	07-412		Millipore	1:1000	Rabbit
SYM11	-	07-413		Millipore	1:1000	Rabbit
P-p53 (serine 15)	-	12571S	D4S1H	Cell Signaling	1:1000	Rabbit
Rabbit	AlexaFluor 680	A10043		Invitrogen	1:20 000	Donkey
Mouse	AlexaFluor 680	A21057		Invitrogen	1:20 000	Goat
Rabbit	IRDye800	925-32211		LI-COR	1:20 000	Goat
Mouse	IRDye800	925-32210		LI-COR	1:20 000	Goat
