# Supplementary material for: PRMT5 is essential for B cell development and germinal center dynamics
Source: Nat Commun. 2019 Jan 3;10:22. doi: 10.1038/s41467-018-07884-6 (PMC6318318; doi:10.1038/s41467-018-07884-6)
Supplement: Supplementary file 9 — Supplementary Data 6 [file 41467_2018_7884_MOESM9_ESM.xlsx]

## Sheet: Sheet1
Primers for RT-qPCR
Gene name	Type	Sequences	Product size (bp)	Lab name	Reference	Primers location
Prmt5	Forward	CCCCATTAAGCAGCCCATCA	96	OJ 863	-	Between exons 16 and 17
	Reverse	GCCCACTCGTACCACACTTT		OJ 864		In exon 17
Actin	Forward	CTCTGGCTCCTAGCACCATGAAGA	200	OJ 897	-
	Reverse	GTAAAACGCAGCTCAGTAACAGTCCG		OJ 898
Bcl2	Forward	GAGCGTCAACAGGGAGATGT
	Reverse	CTGGGGCCATATAGTTCCACAA
Mcl-1	Forward	CCCCTCCCCCATCCTAATCA
	Reverse	CAATCCCTGGTCACTGTCGG
Bcl-XL	Forward	AGTAAACTGGGGTCGCATCG
	Reverse	GCCATCCAACTTGCAATCCG
Bax	Forward	CAGGATGCGTCCACCAAGAA		-	Li, T., et al. (2012)
	Reverse	AGTCCGTGTCCACGTCAGCA		-
Bbc3	Forward	ACGACCTCAACGCGCAGTACG			Li, T., et al. (2012)
	Reverse	GAGGAGTCCCATG AAGAGATTG
Pmaip1	Forward	TCGCAAAAGAGCAGGATGAG			Li, T., et al. (2012)
	Reverse	CACTTTGTCTCCAATCCTCCG
Bad	Forward	CAGCAGCCCAGAGTATGTTCC
	Reverse	CGTCCCTGCTGATGAATGTTG
Trp53	Forward	AAGACAGGCAGACTTTTCGCC			Hattangadi, S. M., et al. (2010)
	Reverse	CGGGTGGCTCATAAGGTACC
Cdkn1a	Forward	AGATCCACAGCGATATCCAGAC		-	Li, T., et al. (2012)
	Reverse	ACCGAAGAGACAACGGCACACT		-
Bcl6	Forward	CACACCCGTCCATCATTGAA		-	Nurieva, R. I., et al. (2008)
	Reverse	TGTCCTCACGGTGCCTTTTT		-
Aicda	Forward	GCCACCTTCGCAACAAGTCT	137	OJ 844	-
	Reverse	CCGGGCACAGTCATAGCAC		OJ 845
Prdm1	Forward	GGAGGATCTGACCCGAAT			Todd, D. J., et al. (2009)
	Reverse	TCCTCAAGACGGTCTGCA
Irf4	Forward	CTCTTCAAGGCTTGGGCATT			Todd, D. J., et al. (2009)
	Reverse	TGCTCCTTTTTTGGCTCCCT
Myc	Forward	TTTGTCTATTTGGGGACAGTGTT			Wolf, E., et al. (2013)
	Reverse	CATCGTCGTGGCTGTCTG
Rpl35a	Forward	CGTGCCAAATTCCGAAGCAA	70	OJ 1074	-
	Reverse	ATGGGTACAGCATCACACGG		OJ 1075
Igh	Forward	AGCTCACACCTTGACCTTTCA		OJ 1621	Minnich, M., et al. (2016)
	Reverse	TGGTGGGACGAACACATTTA		OJ 1622
Mdm4 total	Forward	AGTCAGGTGCGGCCAAAA	173	OJ 1617	Bezzi, M., et al. (2013)	Between exons 3 and 4
	Reverse	CCCAAAAGATCTCCACCACA		OJ 1618		In exon 5
Mdm4 splicing	Forward	TGTGGTGGAGATCTTTTGGG	Short: 159	OJ 1613	Bezzi, M., et al. (2013)	In exon 5
			Long: 227
	Reverse	TCAGTTCTTTTTCTGGGATTGG		OJ 1614		In exon 8
Gapdh	Forward	ACTCCACTCACGGCAAATTCA		OJ 651
	Reverse	GCCTCACCCCATTTGATGTT		OJ 652
